# Supplementary material for: Use of a combined antibacterial synergy approach and the ANNOgesic tool to identify novel targets within the gene networks of multidrug-resistant Klebsiella pneumoniae
Source: mSystems. 2024 Feb 13;9(3):e00877-23. doi: 10.1128/msystems.00877-23 (PMC10949472; doi:10.1128/msystems.00877-23)
Supplement: Table S2 — Differentially expressed genes. [file msystems.00877-23-s0002.xlsx]

## Sheet: DEG_analysis_Results
Table S2. Differentially expressed genes.
	K56 vs K56+co							K56 vs K56+che							K56 vs K56+co+che							K56+co vs K56+che							K56+co vs K56+co+che							K56+che vs K56+co+che
Gene	mu.x	mu.y	log2FC	pooled.std.dev	z.stats	p.value	q.value	mu.x	mu.y	log2FC	pooled.std.dev	z.stats	p.value	q.value	mu.x	mu.y	log2FC	pooled.std.dev	z.stats	p.value	q.value	mu.x	mu.y	log2FC	pooled.std.dev	z.stats	p.value	q.value	mu.x	mu.y	log2FC	pooled.std.dev	z.stats	p.value	q.value	mu.x	mu.y	log2FC	pooled.std.dev	z.stats	p.value	q.value
KPHS_22040	12.1455	12.2206	0.0751625	0.279437	0.268978	0.787946	0.999262	12.1455	11.938	-0.207522	0.241554	-0.859111	0.390279	0.999191	12.1455	9.93827	-2.20721	0.790068	-2.79369	0.00521101	0.0408006	12.2206	11.938	-0.282684	0.287351	-0.983761	0.325233	0.999952	12.2206	9.93827	-2.28237	0.796531	-2.86539	0.00416501	0.0334008	11.938	9.93827	-1.99968	0.793409	-2.52037	0.0117232	0.0712712
KPHS_p300320	0	0	0	0.578376	0	NA	NA	0	0	0	0.588634	0	NA	NA	0	0	0	1.12416	0	NA	NA	0	0	0	0.714774	0	NA	NA	0	0	0	1.05444	0	NA	NA	0	0	0	1.04203	0	NA	NA
KPHS_05920	12.0517	12.1767	0.125041	0.279322	0.447658	0.6544	0.999262	12.0517	12.0068	-0.0448764	0.241805	-0.185589	0.852767	0.999191	12.0517	9.80596	-2.24575	0.794262	-2.82747	0.00469177	0.0376668	12.1767	12.0068	-0.169917	0.28716	-0.591716	0.554041	0.999952	12.1767	9.80596	-2.37079	0.801333	-2.95856	0.0030908	0.0263613	12.0068	9.80596	-2.20087	0.798207	-2.75727	0.00582862	0.0447499
KPHS_05690	9.39683	9.8308	0.433974	0.266838	1.62636	0.103874	0.999262	9.39683	9.30382	-0.0930065	0.264508	-0.351621	0.725123	0.999191	9.39683	10.8005	1.4037	0.832563	1.68599	0.0917972	0.252864	9.8308	9.30382	-0.52698	0.2914	-1.80844	0.0705375	0.834988	9.8308	10.8005	0.969721	0.834171	1.1625	0.245034	0.457028	9.30382	10.8005	1.4967	0.839457	1.78294	0.074596	0.227402
KPHS_51680	12.3914	12.5243	0.132952	0.279484	0.475704	0.634285	0.999262	12.3914	12.2365	-0.154913	0.235812	-0.656935	0.511223	0.999191	12.3914	11.2627	-1.12868	0.750856	-1.5032	0.132788	0.315629	12.5243	12.2365	-0.287865	0.28851	-0.997766	0.318393	0.999952	12.5243	11.2627	-1.26164	0.751696	-1.67838	0.093272	0.26032	12.2365	11.2627	-0.97377	0.741082	-1.31398	0.188851	0.394106
KPHS_15290	10.9073	10.7917	-0.115524	0.267422	-0.43199	0.665749	0.999262	10.9073	10.8786	-0.028612	0.264855	-0.108029	0.913973	0.999191	10.9073	11.5891	0.681835	0.771568	0.8837	0.376858	0.590481	10.7917	10.8786	0.0869118	0.297778	0.291868	0.770387	0.999952	10.7917	11.5891	0.797358	0.780594	1.02148	0.307029	0.524483	10.8786	11.5891	0.710447	0.759747	0.935109	0.349732	0.563633
KPHS_19730	10.6617	10.6185	-0.0432683	0.265865	-0.162745	0.870719	0.999262	10.6617	10.5955	-0.0662424	0.265966	-0.249063	0.803312	0.999191	10.6617	10.7486	0.0868677	0.8027	0.108219	0.913822	0.960463	10.6185	10.5955	-0.0229741	0.296078	-0.0775947	0.93815	0.999952	10.6185	10.7486	0.130136	0.810012	0.160659	0.872362	0.934165	10.5955	10.7486	0.15311	0.794795	0.192641	0.84724	0.926469
KPHS_37300	11.2649	11.1109	-0.154017	0.271118	-0.568083	0.569979	0.999262	11.2649	11.4805	0.215622	0.257158	0.838482	0.40176	0.999191	11.2649	11.4843	0.219349	0.763261	0.287384	0.773819	0.882069	11.1109	11.4805	0.369639	0.295025	1.25291	0.210238	0.999952	11.1109	11.4843	0.373366	0.773731	0.482553	0.629413	0.785089	11.4805	11.4843	0.00372646	0.743811	0.00500995	0.996003	0.996929
KPHS_08860	8.74188	8.9587	0.216819	0.289259	0.749566	0.453516	0.999262	8.74188	9.01144	0.269555	0.278721	0.967117	0.333486	0.999191	8.74188	12.9894	4.24756	0.821002	5.17363	2.29587e-07	1.08329e-05	8.9587	9.01144	0.0527363	0.308585	0.170897	0.864305	0.999952	8.9587	12.9894	4.03074	0.81578	4.94097	7.77359e-07	2.75195e-05	9.01144	12.9894	3.978	0.820289	4.84952	1.23762e-06	5.24552e-05
KPHS_08310	10.908	10.9608	0.0528192	0.268206	0.196935	0.843878	0.999262	10.908	11.1677	0.259625	0.263027	0.987065	0.323611	0.999191	10.908	11.7931	0.885122	0.767062	1.15391	0.248536	0.45925	10.9608	11.1677	0.206806	0.297438	0.69529	0.486873	0.999952	10.9608	11.7931	0.832303	0.770089	1.08079	0.279791	0.496065	11.1677	11.7931	0.625497	0.746436	0.837978	0.402043	0.611069
KPHS_08640	13.4891	13.4361	-0.0530723	0.286058	-0.18553	0.852814	0.999262	13.4891	13.6428	0.153667	0.229912	0.668372	0.503896	0.999191	13.4891	13.1198	-0.369343	0.735006	-0.502503	0.615314	0.777578	13.4361	13.6428	0.206739	0.318702	0.648691	0.516538	0.999952	13.4361	13.1198	-0.316271	0.731476	-0.432373	0.66547	0.809791	13.6428	13.1198	-0.52301	0.734199	-0.712354	0.476245	0.674869
KPHS_05070	10.8513	11.1897	0.338405	0.269277	1.25672	0.208855	0.999262	10.8513	10.5319	-0.31936	0.265517	-1.20278	0.22906	0.999191	10.8513	11.2965	0.445214	0.780819	0.570188	0.56855	0.747003	11.1897	10.5319	-0.657765	0.295907	-2.22287	0.0262243	0.519284	11.1897	11.2965	0.106809	0.776716	0.137513	0.890625	0.943207	10.5319	11.2965	0.764574	0.779647	0.980666	0.326757	0.542948
KPHS_p300490	0	0	0	0.578376	0	NA	NA	0	0	0	0.588634	0	NA	NA	0	0	0	1.12416	0	NA	NA	0	0	0	0.714774	0	NA	NA	0	0	0	1.05444	0	NA	NA	0	0	0	1.04203	0	NA	NA
KPHS_28340	8.19622	7.97305	-0.223168	0.330425	-0.675396	0.499424	0.999262	8.19622	8.05932	-0.136893	0.325394	-0.420697	0.673976	0.999191	8.19622	5.842	-2.35422	1.03527	-2.27401	0.0229653	0.11079	7.97305	8.05932	0.0862751	0.375142	0.22998	0.818107	0.999952	7.97305	5.842	-2.13105	0.992273	-2.14764	0.031742	0.137082	8.05932	5.842	-2.21732	0.983159	-2.25531	0.0241142	0.114145
KPHS_28690	8.64877	8.58995	-0.058813	0.300693	-0.195592	0.84493	0.999262	8.64877	8.63319	-0.0155752	0.290124	-0.0536848	0.957186	0.999191	8.64877	6.12473	-2.52403	1.01467	-2.48753	0.0128632	0.0761862	8.58995	8.63319	0.0432378	0.330137	0.130969	0.8958	0.999952	8.58995	6.12473	-2.46522	0.976408	-2.52478	0.0115769	0.0711948	8.63319	6.12473	-2.50846	0.97206	-2.58056	0.00986403	0.0636549
KPHS_15120	13.4205	13.4805	0.0599811	0.285857	0.209829	0.833801	0.999262	13.4205	13.3223	-0.0981593	0.228719	-0.429171	0.667799	0.999191	13.4205	13.0215	-0.399056	0.734647	-0.543194	0.586996	0.760832	13.4805	13.3223	-0.15814	0.313417	-0.504568	0.613862	0.999952	13.4805	13.0215	-0.459037	0.731487	-0.62754	0.530305	0.71645	13.3223	13.0215	-0.300897	0.732748	-0.410641	0.681335	0.82237
KPHS_p200200	12.4865	12.2924	-0.194179	0.279494	-0.694751	0.487212	0.999262	12.4865	12.5912	0.104651	0.231987	0.451105	0.651914	0.999191	12.4865	10.1435	-2.34306	0.784106	-2.98819	0.00280639	0.0258044	12.2924	12.5912	0.298829	0.289102	1.03365	0.301302	0.999952	12.2924	10.1435	-2.14888	0.788803	-2.72422	0.00644526	0.0466155	12.5912	10.1435	-2.44771	0.785606	-3.11569	0.00183514	0.0194424
KPHS_47710	12.2168	12.1681	-0.0487107	0.279449	-0.174309	0.861622	0.999262	12.2168	12.3369	0.120099	0.23653	0.507756	0.611625	0.999191	12.2168	12.4732	0.256383	0.732362	0.350077	0.726281	0.852611	12.1681	12.3369	0.16881	0.287484	0.587197	0.557071	0.999952	12.1681	12.4732	0.305094	0.729428	0.418264	0.675754	0.816264	12.3369	12.4732	0.136284	0.728634	0.18704	0.851629	0.928775
KPHS_26030	13.4627	13.0851	-0.377599	0.283602	-1.33144	0.183044	0.999262	13.4627	13.3743	-0.0883855	0.228902	-0.386128	0.699402	0.999191	13.4627	12.3532	-1.10952	0.733767	-1.51208	0.130513	0.312568	13.0851	13.3743	0.289213	0.307405	0.940822	0.346796	0.999952	13.0851	12.3532	-0.731918	0.728404	-1.00482	0.314981	0.532657	13.3743	12.3532	-1.02113	0.730642	-1.39758	0.162239	0.361096
KPHS_48720	13.3926	13.8033	0.410681	0.288541	1.4233	0.154648	0.999262	13.3926	13.5186	0.126026	0.229114	0.550055	0.582281	0.999191	13.3926	11.4259	-1.96676	0.74776	-2.6302	0.00853355	0.0580836	13.8033	13.5186	-0.284656	0.323521	-0.879867	0.378931	0.999952	13.8033	11.4259	-2.37744	0.755423	-3.14716	0.00164866	0.0161542	13.5186	11.4259	-2.09278	0.740419	-2.82648	0.00470623	0.0380886
KPHS_48230	11.1753	11.0392	-0.13612	0.270141	-0.503885	0.614342	0.999262	11.1753	10.8201	-0.355234	0.263311	-1.34911	0.177303	0.999191	11.1753	9.72196	-1.45335	0.814815	-1.78365	0.0744805	0.222573	11.0392	10.8201	-0.219114	0.29776	-0.735875	0.461807	0.999952	11.0392	9.72196	-1.31723	0.830678	-1.58572	0.112802	0.292102	10.8201	9.72196	-1.09811	0.827422	-1.32715	0.18446	0.389681
KPHS_27610	10.1008	10.1423	0.0414612	0.263965	0.157071	0.875189	0.999262	10.1008	9.87153	-0.22932	0.263485	-0.870334	0.384118	0.999191	10.1008	7.4101	-2.69075	0.924342	-2.91099	0.00360283	0.0315116	10.1423	9.87153	-0.270781	0.288022	-0.940142	0.347145	0.999952	10.1423	7.4101	-2.73221	0.904345	-3.02121	0.00251769	0.0225794	9.87153	7.4101	-2.46143	0.907451	-2.71247	0.00667842	0.0494405
KPHS_51020	12.5399	13.1281	0.588243	0.280474	2.09732	0.0359654	0.719703	12.5399	12.7153	0.175366	0.231011	0.759123	0.447779	0.999191	12.5399	14.5343	1.99442	0.754936	2.64184	0.00824568	0.0566456	13.1281	12.7153	-0.412877	0.298292	-1.38414	0.166317	0.999952	13.1281	14.5343	1.40618	0.759922	1.85042	0.0642524	0.211205	12.7153	14.5343	1.81905	0.747629	2.4331	0.0149703	0.0834059
KPHS_28520	10.2558	10.4556	0.199762	0.264589	0.754991	0.450254	0.999262	10.2558	9.98543	-0.2704	0.264098	-1.02386	0.305902	0.999191	10.2558	6.44252	-3.81331	0.970386	-3.92968	8.50596e-05	0.00178725	10.4556	9.98543	-0.470162	0.290726	-1.6172	0.105835	0.950556	10.4556	6.44252	-4.01307	0.932696	-4.30266	1.68763e-05	0.000386431	9.98543	6.44252	-3.54291	0.937921	-3.77741	0.000158471	0.00309018
KPHS_23310	9.32456	9.20678	-0.117786	0.272853	-0.431684	0.665971	0.999262	9.32456	9.11117	-0.213394	0.267217	-0.79858	0.424534	0.999191	9.32456	7.08421	-2.24036	0.958194	-2.33811	0.0193818	0.0987258	9.20678	9.11117	-0.0956078	0.301079	-0.317551	0.750826	0.999952	9.20678	7.08421	-2.12257	0.939134	-2.26014	0.0238127	0.115346	9.11117	7.08421	-2.02696	0.93804	-2.16085	0.030707	0.13325
KPHS_10510	7.05245	7.4495	0.397052	0.390742	1.01615	0.309558	0.999262	7.05245	7.99114	0.938694	0.400728	2.34247	0.0191566	0.606475	7.05245	5.60773	-1.44472	1.08673	-1.32942	0.183708	0.383949	7.4495	7.99114	0.541641	0.39973	1.35502	0.175412	0.999952	7.4495	5.60773	-1.84177	1.00903	-1.82528	0.0679581	0.218841	7.99114	5.60773	-2.38341	0.986518	-2.41598	0.0156927	0.0859035
KPHS_20960	13.6273	13.5558	-0.0714902	0.288301	-0.247971	0.804157	0.999262	13.6273	13.3033	-0.324029	0.229457	-1.41215	0.157905	0.999191	13.6273	12.6589	-0.968389	0.735831	-1.31605	0.188158	0.388075	13.5558	13.3033	-0.252538	0.314546	-0.802867	0.422052	0.999952	13.5558	12.6589	-0.896899	0.73186	-1.22551	0.220384	0.430137	13.3033	12.6589	-0.644361	0.732244	-0.879981	0.37887	0.590865
KPHS_47570	12.2124	12.1193	-0.0930962	0.279415	-0.333182	0.738997	0.999262	12.2124	12.2139	0.00148846	0.237832	0.00625844	0.995007	0.999191	12.2124	11.1453	-1.06711	0.754557	-1.41421	0.157299	0.3502	12.1193	12.2139	0.0945846	0.287134	0.329409	0.741846	0.999952	12.1193	11.1453	-0.974009	0.758041	-1.2849	0.198827	0.406382	12.2139	11.1453	-1.06859	0.744568	-1.43519	0.151234	0.346367
KPHS_36300	11.2183	11.4184	0.200059	0.272723	0.73356	0.463217	0.999262	11.2183	10.8573	-0.361065	0.262791	-1.37396	0.169454	0.999191	11.2183	9.49058	-1.72774	0.818648	-2.11048	0.0348169	0.144284	11.4184	10.8573	-0.561124	0.295765	-1.89719	0.0578023	0.775313	11.4184	9.49058	-1.9278	0.826145	-2.33349	0.0196225	0.100369	10.8573	9.49058	-1.36668	0.833216	-1.64024	0.100955	0.270857
KPHS_18060	13.9122	13.8025	-0.109698	0.293098	-0.374272	0.708202	0.999262	13.9122	13.639	-0.273212	0.232314	-1.17605	0.239577	0.999191	13.9122	14.1889	0.276749	0.752373	0.367835	0.712997	0.844202	13.8025	13.639	-0.163514	0.325821	-0.501851	0.615772	0.999952	13.8025	14.1889	0.386447	0.754485	0.5122	0.608511	0.772008	13.639	14.1889	0.549961	0.742993	0.740196	0.459181	0.662745
KPHS_t00730	10.6663	10.226	-0.440273	0.26509	-1.66085	0.0967442	0.987635	10.6663	10.5319	-0.134384	0.265904	-0.505386	0.613288	0.999191	10.6663	11.5967	0.930361	0.778772	1.19465	0.232223	0.440149	10.226	10.5319	0.305889	0.292788	1.04474	0.296141	0.999952	10.226	11.5967	1.37063	0.798715	1.71605	0.0861531	0.249813	10.5319	11.5967	1.06475	0.772888	1.37762	0.168321	0.368553
KPHS_31620	10.3713	10.2869	-0.0843667	0.264468	-0.319006	0.749722	0.999262	10.3713	10.3408	-0.0304578	0.265193	-0.114851	0.908563	0.999191	10.3713	10.0228	-0.348473	0.829822	-0.419937	0.674532	0.816279	10.2869	10.3408	0.0539089	0.291818	0.184735	0.853437	0.999952	10.2869	10.0228	-0.264106	0.843512	-0.313103	0.754202	0.867542	10.3408	10.0228	-0.318015	0.833703	-0.381449	0.70287	0.837141
KPHS_43310	18.6363	18.7933	0.15695	0.519059	0.302373	0.762367	0.999262	18.6363	18.7974	0.161041	0.296223	0.543649	0.586683	0.999191	18.6363	19.7504	1.11409	0.804849	1.38423	0.166289	0.361987	18.7933	18.7974	0.00409154	0.440647	0.0092853	0.992592	0.999952	18.7933	19.7504	0.957143	0.904853	1.05779	0.290152	0.507474	18.7974	19.7504	0.953051	0.837005	1.13864	0.254851	0.468126
KPHS_36160	9.93176	9.78119	-0.150573	0.264199	-0.569924	0.568729	0.999262	9.93176	9.80358	-0.128179	0.262973	-0.487423	0.625959	0.999191	9.93176	8.9975	-0.934258	0.864088	-1.08121	0.279605	0.492306	9.78119	9.80358	0.022394	0.286943	0.0780433	0.937794	0.999952	9.78119	8.9975	-0.783685	0.881001	-0.889539	0.373714	0.587174	9.80358	8.9975	-0.806079	0.881792	-0.914137	0.360645	0.575011
KPHS_11970	13.0769	12.8621	-0.214737	0.28039	-0.76585	0.443765	0.999262	13.0769	13.1025	0.0256571	0.228562	0.112254	0.910622	0.999191	13.0769	13.4288	0.351993	0.734671	0.479117	0.631855	0.786202	12.8621	13.1025	0.240394	0.299503	0.802643	0.422181	0.999952	12.8621	13.4288	0.56673	0.730493	0.775819	0.437856	0.641234	13.1025	13.4288	0.326336	0.733045	0.445179	0.656191	0.805754
KPHS_52590	10.7263	11.0426	0.316323	0.267899	1.18076	0.2377	0.999262	10.7263	10.7358	0.00951385	0.265845	0.0357873	0.971452	0.999191	10.7263	8.81677	-1.9095	0.849383	-2.2481	0.0245699	0.11583	11.0426	10.7358	-0.306809	0.297517	-1.03123	0.302433	0.999952	11.0426	8.81677	-2.22582	0.844993	-2.63413	0.0084354	0.0559938	10.7358	8.81677	-1.91901	0.84908	-2.26011	0.0238147	0.113225
KPHS_06570	7.30806	7.92079	0.612731	0.363924	1.68368	0.0922434	0.97499	7.30806	7.10291	-0.20515	0.433585	-0.473148	0.636107	0.999191	7.30806	10.7022	3.39414	0.915811	3.70616	0.000210425	0.00378553	7.92079	7.10291	-0.817881	0.415478	-1.96853	0.0490071	0.72212	7.92079	10.7022	2.78141	0.871593	3.19118	0.00141691	0.0144401	7.10291	10.7022	3.59929	0.88908	4.04834	5.15832e-05	0.00117636
KPHS_40490	11.1303	10.8511	-0.279204	0.26891	-1.03828	0.299141	0.999262	11.1303	11.2683	0.137991	0.260696	0.529319	0.596584	0.999191	11.1303	11.3692	0.238846	0.770201	0.310109	0.756478	0.872079	10.8511	11.2683	0.417195	0.296828	1.40551	0.159869	0.999952	10.8511	11.3692	0.518049	0.784806	0.660099	0.50919	0.702101	11.2683	11.3692	0.100854	0.751923	0.134129	0.893301	0.946861
KPHS_20340	10.634	10.7656	0.131659	0.266267	0.494462	0.62098	0.999262	10.634	10.6333	-0.000709458	0.265983	-0.00266731	0.997872	0.99964	10.634	8.66885	-1.96512	0.85697	-2.2931	0.0218421	0.106421	10.7656	10.6333	-0.132369	0.296926	-0.445797	0.655744	0.999952	10.7656	8.66885	-2.09678	0.854453	-2.45394	0.0141299	0.0801193	10.6333	8.66885	-1.96441	0.854377	-2.29923	0.0214917	0.105345
KPHS_29120	11.769	11.3181	-0.450892	0.275162	-1.63864	0.101288	0.999262	11.769	11.7091	-0.059956	0.2484	-0.241368	0.80927	0.999191	11.769	10.3036	-1.46539	0.785072	-1.86657	0.0619614	0.201019	11.3181	11.7091	0.390936	0.292271	1.33758	0.181034	0.999952	11.3181	10.3036	-1.0145	0.803552	-1.26252	0.206762	0.416239	11.7091	10.3036	-1.40544	0.780477	-1.80074	0.0717438	0.22264
KPHS_07990	12.2652	12.6278	0.362541	0.27943	1.29743	0.194484	0.999262	12.2652	12.2569	-0.00837068	0.236824	-0.0353455	0.971804	0.999191	12.2652	10.1337	-2.13152	0.784233	-2.71797	0.00656842	0.0480048	12.6278	12.2569	-0.370911	0.289291	-1.28214	0.199794	0.999952	12.6278	10.1337	-2.49406	0.788063	-3.1648	0.0015519	0.0154516	12.2569	10.1337	-2.12315	0.78429	-2.7071	0.00678745	0.0499045
KPHS_41010	9.81133	9.88636	0.0750256	0.264168	0.284007	0.776405	0.999262	9.81133	9.89814	0.0868115	0.262913	0.330191	0.741255	0.999191	9.81133	10.5606	0.749315	0.830276	0.902489	0.366797	0.57856	9.88636	9.89814	0.0117859	0.286893	0.0410813	0.967231	0.999952	9.88636	10.5606	0.674289	0.839396	0.803304	0.421799	0.62835	9.89814	10.5606	0.662503	0.830194	0.79801	0.424864	0.633764
KPHS_17560	10.4198	10.048	-0.371789	0.264351	-1.40642	0.159599	0.999262	10.4198	10.4945	0.0746457	0.265597	0.281049	0.778673	0.999191	10.4198	11.3728	0.952994	0.791176	1.20453	0.228385	0.435016	10.048	10.4945	0.446435	0.291309	1.53251	0.125396	0.997978	10.048	11.3728	1.32478	0.810861	1.6338	0.102301	0.275932	10.4945	11.3728	0.878348	0.77923	1.1272	0.259658	0.47324
KPHS_35300	13.3842	13.2324	-0.151722	0.283705	-0.534787	0.592797	0.999262	13.3842	13.2258	-0.158332	0.228588	-0.692651	0.488528	0.999191	13.3842	12.4376	-0.946596	0.733501	-1.29052	0.196871	0.397511	13.2324	13.2258	-0.00661008	0.307124	-0.0215225	0.982829	0.999952	13.2324	12.4376	-0.794874	0.728975	-1.0904	0.275537	0.490948	13.2258	12.4376	-0.788264	0.730849	-1.07856	0.280784	0.495289
KPHS_44000	9.93934	9.48788	-0.451463	0.265803	-1.69849	0.0894156	0.968348	9.93934	9.80689	-0.132452	0.262995	-0.503628	0.614523	0.999191	9.93934	8.70563	-1.23372	0.872993	-1.4132	0.157596	0.350224	9.48788	9.80689	0.319012	0.288885	1.10429	0.269469	0.999952	9.48788	8.70563	-0.782254	0.891099	-0.877853	0.380023	0.591868	9.80689	8.70563	-1.10127	0.885175	-1.24412	0.213455	0.423375
KPHS_31330	10.9626	11.1543	0.19168	0.269594	0.710997	0.477086	0.999262	10.9626	10.9862	0.0235576	0.264047	0.0892176	0.928909	0.999191	10.9626	9.54509	-1.41752	0.824823	-1.71858	0.085691	0.242126	11.1543	10.9862	-0.168123	0.297477	-0.565162	0.571964	0.999952	11.1543	9.54509	-1.6092	0.832139	-1.93382	0.0531358	0.188231	10.9862	9.54509	-1.44108	0.827525	-1.74144	0.0816073	0.238957
KPHS_43520	10.2703	10.5321	0.26176	0.26478	0.988595	0.322861	0.999262	10.2703	10.2755	0.00514482	0.264818	0.0194277	0.9845	0.999191	10.2703	10.9722	0.701922	0.806519	0.87031	0.384131	0.596488	10.5321	10.2755	-0.256616	0.293174	-0.8753	0.381411	0.999952	10.5321	10.9722	0.440162	0.806063	0.546064	0.585022	0.757751	10.2755	10.9722	0.696777	0.799974	0.871	0.383754	0.593979
KPHS_40720	11.68	11.3807	-0.299239	0.27516	-1.08751	0.276811	0.999262	11.68	11.8347	0.154783	0.247994	0.62414	0.532535	0.999191	11.68	11.5255	-0.154437	0.7515	-0.205506	0.837177	0.915879	11.3807	11.8347	0.454022	0.291182	1.55924	0.11894	0.986304	11.3807	11.5255	0.144802	0.76458	0.189388	0.849789	0.923407	11.8347	11.5255	-0.30922	0.736445	-0.419883	0.674571	0.819535
KPHS_30570	7.20113	7.4247	0.223575	0.385616	0.579786	0.562059	0.999262	7.20113	7.07024	-0.130887	0.443625	-0.295039	0.767964	0.999191	7.20113	5.32791	-1.87322	1.08157	-1.73195	0.0832833	0.238415	7.4247	7.07024	-0.354461	0.435609	-0.813714	0.415809	0.999952	7.4247	5.32791	-2.09679	1.0116	-2.07275	0.0381958	0.155224	7.07024	5.32791	-1.74233	1.01358	-1.71898	0.0856173	0.244984
KPHS_07190	12.6258	12.4809	-0.144925	0.279427	-0.51865	0.604005	0.999262	12.6258	12.7223	0.096485	0.230468	0.418648	0.675474	0.999191	12.6258	12.4524	-0.173391	0.732737	-0.236635	0.81294	0.903286	12.4809	12.7223	0.24141	0.291048	0.82945	0.40685	0.999952	12.4809	12.4524	-0.0284659	0.727373	-0.0391352	0.968783	0.985596	12.7223	12.4524	-0.269876	0.730591	-0.369394	0.711834	0.84096
KPHS_03430	8.82608	8.44125	-0.384829	0.300318	-1.28141	0.200051	0.999262	8.82608	8.65539	-0.170695	0.284865	-0.599212	0.549031	0.999191	8.82608	7.26532	-1.56076	0.959485	-1.62667	0.103808	0.272647	8.44125	8.65539	0.214134	0.334796	0.639595	0.522436	0.999952	8.44125	7.26532	-1.17594	0.940111	-1.25085	0.21099	0.419873	8.65539	7.26532	-1.39007	0.936452	-1.4844	0.137703	0.326549
KPHS_50640	11.7876	12.2594	0.471812	0.278607	1.69347	0.090366	0.970852	11.7876	11.7548	-0.032862	0.247624	-0.132709	0.894423	0.999191	11.7876	8.62414	-3.16348	0.829365	-3.81434	0.000136547	0.00269042	12.2594	11.7548	-0.504674	0.288138	-1.7515	0.0798599	0.882722	12.2594	8.62414	-3.63529	0.820526	-4.43044	9.40403e-06	0.000237573	11.7548	8.62414	-3.13062	0.825596	-3.79195	0.000149469	0.0029575
KPHS_39360	12.3095	12.428	0.118539	0.27951	0.424095	0.671497	0.999262	12.3095	12.601	0.291511	0.233514	1.24837	0.211896	0.999191	12.3095	13.6763	1.36681	0.73561	1.85806	0.0631607	0.20271	12.428	12.601	0.172973	0.289711	0.597053	0.550472	0.999952	12.428	13.6763	1.24827	0.734006	1.70062	0.0890137	0.254643	12.601	13.6763	1.0753	0.733706	1.46557	0.142766	0.332953
KPHS_34210	18.5827	18.6336	0.0509668	0.519059	0.0981908	0.921781	0.999262	18.5827	18.8093	0.226668	0.296223	0.765195	0.444155	0.999191	18.5827	17.9423	-0.640364	0.804849	-0.795633	0.426246	0.632141	18.6336	18.8093	0.175701	0.440647	0.398735	0.690089	0.999952	18.6336	17.9423	-0.691331	0.904853	-0.764026	0.444852	0.647309	18.8093	17.9423	-0.867032	0.837005	-1.03587	0.300261	0.51318
KPHS_01340	13.4451	13.431	-0.0140675	0.285644	-0.0492483	0.960721	0.999262	13.4451	13.1062	-0.338876	0.228769	-1.4813	0.138526	0.999191	13.4451	13.6838	0.23867	0.737421	0.323655	0.746199	0.865977	13.431	13.1062	-0.324809	0.308814	-1.05179	0.292894	0.999952	13.431	13.6838	0.252738	0.737278	0.342799	0.73175	0.85414	13.1062	13.6838	0.577546	0.73452	0.786291	0.431697	0.638471
KPHS_52640	16.2362	15.9257	-0.31043	0.383502	-0.809462	0.41825	0.999262	16.2362	15.6492	-0.587005	0.274382	-2.13938	0.0324053	0.765207	16.2362	13.0855	-3.15068	0.785674	-4.01016	6.06769e-05	0.0013273	15.9257	15.6492	-0.276575	0.385117	-0.718159	0.472659	0.999952	15.9257	13.0855	-2.84025	0.807877	-3.5157	0.000438601	0.00571456	15.6492	13.0855	-2.56368	0.770511	-3.32724	0.000877102	0.0113475
KPHS_07220	9.07213	8.75491	-0.317221	0.286616	-1.10678	0.268389	0.999262	9.07213	9.13506	0.0629314	0.269835	0.233222	0.815589	0.999191	9.07213	7.043	-2.02913	0.965493	-2.10166	0.0355834	0.146669	8.75491	9.13506	0.380152	0.311625	1.2199	0.222502	0.999952	8.75491	7.043	-1.71191	0.944928	-1.81169	0.0700347	0.222334	9.13506	7.043	-2.09206	0.939291	-2.22728	0.0259285	0.120445
KPHS_17380	0	0	0	0.578376	0	NA	NA	0	0	0	0.588634	0	NA	NA	0	0	0	1.12416	0	NA	NA	0	0	0	0.714774	0	NA	NA	0	0	0	1.05444	0	NA	NA	0	0	0	1.04203	0	NA	NA
KPHS_42380	12.6057	12.3745	-0.231153	0.279449	-0.827176	0.408138	0.999262	12.6057	12.5506	-0.0551132	0.23145	-0.238121	0.811787	0.999191	12.6057	12.0451	-0.56055	0.734025	-0.763667	0.445066	0.649776	12.3745	12.5506	0.17604	0.289111	0.608902	0.542589	0.999952	12.3745	12.0451	-0.329397	0.731601	-0.450242	0.652536	0.799658	12.5506	12.0451	-0.505437	0.728782	-0.693537	0.487973	0.685708
KPHS_12110	11.4333	11.2492	-0.184133	0.273004	-0.674469	0.500013	0.999262	11.4333	11.424	-0.00928384	0.255999	-0.0362651	0.971071	0.999191	11.4333	11.7458	0.312471	0.752446	0.415274	0.677941	0.818919	11.2492	11.424	0.174849	0.294789	0.593133	0.553092	0.999952	11.2492	11.7458	0.496604	0.762533	0.651255	0.514882	0.705562	11.424	11.7458	0.321755	0.740087	0.434753	0.663742	0.810771
KPHS_46540	18.3947	18.3495	-0.045211	0.519059	-0.0871019	0.93059	0.999262	18.3947	18.517	0.122237	0.296223	0.412652	0.679862	0.999191	18.3947	18.5607	0.165978	0.804849	0.206223	0.836617	0.915784	18.3495	18.517	0.167448	0.440647	0.380004	0.703942	0.999952	18.3495	18.5607	0.211189	0.904853	0.233396	0.815454	0.903571	18.517	18.5607	0.0437416	0.837005	0.0522597	0.958322	0.97628
KPHS_16160	9.14738	9.10638	-0.0409985	0.277272	-0.147864	0.88245	0.999262	9.14738	9.11918	-0.0281978	0.268969	-0.104837	0.916505	0.999191	9.14738	8.69569	-0.451686	0.889811	-0.50762	0.61172	0.774586	9.10638	9.11918	0.0128008	0.302873	0.0422645	0.966288	0.999952	9.10638	8.69569	-0.410687	0.896566	-0.458067	0.646904	0.795606	9.11918	8.69569	-0.423488	0.901787	-0.46961	0.638634	0.794344
KPHS_46890	10.502	10.6589	0.156938	0.265562	0.590965	0.554544	0.999262	10.502	10.4955	-0.00649129	0.265744	-0.0244269	0.980512	0.999191	10.502	10.5743	0.072302	0.811956	0.0890467	0.929045	0.968415	10.6589	10.4955	-0.163429	0.295628	-0.552821	0.580386	0.999952	10.6589	10.5743	-0.084636	0.814026	-0.103972	0.917192	0.959449	10.4955	10.5743	0.0787933	0.805164	0.09786	0.922044	0.961237
KPHS_15460	12.0988	11.8569	-0.241936	0.278773	-0.867863	0.38547	0.999262	12.0988	12.0079	-0.0909345	0.241285	-0.376877	0.706265	0.999191	12.0988	11.1386	-0.960264	0.755459	-1.2711	0.203693	0.405352	11.8569	12.0079	0.151002	0.287577	0.525083	0.599525	0.999952	11.8569	11.1386	-0.718328	0.763129	-0.941293	0.346555	0.564229	12.0079	11.1386	-0.869329	0.74511	-1.16671	0.243326	0.455454
KPHS_19120	6.3078	6.39952	0.0917278	0.460014	0.199402	0.841948	0.999262	6.3078	6.47962	0.171823	0.538316	0.319186	0.749586	0.999191	6.3078	4.25928	-2.04851	1.11951	-1.82983	0.0672751	0.209903	6.39952	6.47962	0.080095	0.483118	0.165788	0.868324	0.999952	6.39952	4.25928	-2.14024	1.04761	-2.04297	0.0410557	0.162681	6.47962	4.25928	-2.22033	1.03333	-2.14872	0.031657	0.135006
KPHS_40870	13.1507	12.9137	-0.236999	0.280845	-0.84388	0.398737	0.999262	13.1507	13.1315	-0.0192147	0.228478	-0.0840984	0.932978	0.999191	13.1507	12.5588	-0.591925	0.733465	-0.807026	0.419652	0.627029	12.9137	13.1315	0.217785	0.300638	0.724407	0.468816	0.999952	12.9137	12.5588	-0.354926	0.72707	-0.488159	0.625437	0.781964	13.1315	12.5588	-0.572711	0.731507	-0.782919	0.433675	0.63994
KPHS_13600	9.55324	9.84645	0.293213	0.265392	1.10483	0.269233	0.999262	9.55324	9.85084	0.297599	0.262793	1.13245	0.257447	0.999191	9.55324	8.67223	-0.881005	0.882613	-0.998177	0.318193	0.533031	9.84645	9.85084	0.00438549	0.286856	0.0152881	0.987802	0.999952	9.84645	8.67223	-1.17422	0.882355	-1.33078	0.183262	0.388701	9.85084	8.67223	-1.1786	0.884017	-1.33324	0.182455	0.387518
KPHS_08410	8.6264	7.92669	-0.699703	0.320875	-2.18061	0.0292123	0.660344	8.6264	8.64803	0.0216302	0.290343	0.0744988	0.940613	0.999191	8.6264	7.50419	-1.1222	0.953094	-1.17743	0.239023	0.447669	7.92669	8.64803	0.721334	0.356073	2.0258	0.0427851	0.663724	7.92669	7.50419	-0.4225	0.942087	-0.448472	0.653813	0.800675	8.64803	7.50419	-1.14383	0.928187	-1.23233	0.217826	0.427472
KPHS_42650	12.2058	12.0765	-0.129326	0.279368	-0.462921	0.643421	0.999262	12.2058	12.3753	0.169458	0.236286	0.717173	0.473267	0.999191	12.2058	10.2194	-1.98637	0.782057	-2.53993	0.0110874	0.0691065	12.0765	12.3753	0.298783	0.28762	1.03881	0.298892	0.999952	12.0765	10.2194	-1.85705	0.788377	-2.35553	0.0184963	0.096063	12.3753	10.2194	-2.15583	0.781053	-2.76016	0.00577737	0.0444833
KPHS_p100610	0	0	0	0.578376	0	NA	NA	0	0	0	0.588634	0	NA	NA	0	0	0	1.12416	0	NA	NA	0	0	0	0.714774	0	NA	NA	0	0	0	1.05444	0	NA	NA	0	0	0	1.04203	0	NA	NA
KPHS_00160	10.2894	10.272	-0.0174821	0.264304	-0.066144	0.947263	0.999262	10.2894	10.4934	0.203989	0.265311	0.768868	0.441971	0.999191	10.2894	9.98117	-0.308265	0.833016	-0.370059	0.711339	0.843269	10.272	10.4934	0.221472	0.292874	0.756202	0.449528	0.999952	10.272	9.98117	-0.290782	0.845354	-0.343977	0.730864	0.853917	10.4934	9.98117	-0.512254	0.829424	-0.617602	0.536837	0.723581
KPHS_46090	8.40336	8.06687	-0.336493	0.321818	-1.0456	0.295746	0.999262	8.40336	7.73041	-0.672954	0.335398	-2.00644	0.0448097	0.911431	8.40336	7.91724	-0.486117	0.942191	-0.515944	0.605894	0.771932	8.06687	7.73041	-0.336461	0.385032	-0.873854	0.382198	0.999952	8.06687	7.91724	-0.149624	0.926712	-0.161457	0.871733	0.933678	7.73041	7.91724	0.186837	0.931774	0.200518	0.841076	0.923993
KPHS_12800	0	0	0	0.578376	0	NA	NA	0	0	0	0.588634	0	NA	NA	0	0	0	1.12416	0	NA	NA	0	0	0	0.714774	0	NA	NA	0	0	0	1.05444	0	NA	NA	0	0	0	1.04203	0	NA	NA
KPHS_16380	10.7315	10.6194	-0.112137	0.2661	-0.421408	0.673457	0.999262	10.7315	10.5567	-0.174807	0.265868	-0.657495	0.510863	0.999191	10.7315	11.2588	0.527238	0.785501	0.671212	0.502086	0.696061	10.6194	10.5567	-0.0626703	0.29584	-0.211839	0.832233	0.999952	10.6194	11.2588	0.639374	0.79504	0.804204	0.421279	0.627777	10.5567	11.2588	0.702045	0.779673	0.900435	0.367889	0.581951
KPHS_24060	11.7109	12.1903	0.479446	0.278271	1.72294	0.0848986	0.950978	11.7109	11.8731	0.16228	0.247174	0.656541	0.511476	0.999191	11.7109	9.52653	-2.18433	0.806024	-2.71001	0.00672822	0.0489069	12.1903	11.8731	-0.317166	0.287494	-1.10321	0.269936	0.999952	12.1903	9.52653	-2.66378	0.809091	-3.29231	0.000993693	0.010824	11.8731	9.52653	-2.34661	0.808653	-2.90187	0.00370937	0.0323094
KPHS_15600	10.8529	11.134	0.281147	0.268941	1.04539	0.295845	0.999262	10.8529	10.9971	0.144187	0.264489	0.545151	0.58565	0.999191	10.8529	10.0294	-0.823452	0.816517	-1.00849	0.313218	0.526171	11.134	10.9971	-0.13696	0.297549	-0.460295	0.645304	0.999952	11.134	10.0294	-1.1046	0.818182	-1.35006	0.176995	0.380191	10.9971	10.0294	-0.967638	0.809651	-1.19513	0.232036	0.443001
KPHS_19380	11.5127	11.4319	-0.0807688	0.274592	-0.294141	0.76865	0.999262	11.5127	11.4273	-0.0854424	0.255023	-0.335038	0.737596	0.999191	11.5127	11.0684	-0.444255	0.768367	-0.578181	0.563142	0.74306	11.4319	11.4273	-0.00467366	0.293461	-0.015926	0.987293	0.999952	11.4319	11.0684	-0.363486	0.776463	-0.468131	0.639691	0.79223	11.4273	11.0684	-0.358812	0.756629	-0.474225	0.635339	0.791344
KPHS_25910	9.7762	9.72304	-0.0531608	0.264644	-0.200877	0.840795	0.999262	9.7762	9.71653	-0.0596712	0.262609	-0.227225	0.820249	0.999191	9.7762	7.00058	-2.77563	0.954568	-2.90773	0.0036406	0.0316874	9.72304	9.71653	-0.00651033	0.287363	-0.0226554	0.981925	0.999952	9.72304	7.00058	-2.72247	0.933211	-2.91731	0.00353064	0.029778	9.71653	7.00058	-2.71596	0.92821	-2.92602	0.00343334	0.0306948
KPHS_21920	9.40342	9.37805	-0.0253757	0.269573	-0.0941327	0.925004	0.999262	9.40342	9.5349	0.131475	0.263271	0.499388	0.617506	0.999191	9.40342	8.13878	-1.26464	0.9056	-1.39647	0.162574	0.357224	9.37805	9.5349	0.15685	0.291767	0.537587	0.590862	0.999952	9.37805	8.13878	-1.23926	0.903046	-1.37232	0.169965	0.372656	9.5349	8.13878	-1.39611	0.900505	-1.55037	0.121053	0.300563
KPHS_21250	12.2202	11.6826	-0.537564	0.278155	-1.9326	0.0532852	0.817365	12.2202	11.8731	-0.347061	0.241497	-1.43712	0.150683	0.999191	12.2202	10.7039	-1.51634	0.768393	-1.97339	0.0484514	0.174796	11.6826	11.8731	0.190503	0.288782	0.659677	0.509461	0.999952	11.6826	10.7039	-0.978774	0.780835	-1.2535	0.210025	0.418819	11.8731	10.7039	-1.16928	0.761798	-1.53489	0.124811	0.306866
KPHS_33070	8.67079	8.29839	-0.372409	0.308083	-1.20879	0.226742	0.999262	8.67079	8.05932	-0.611471	0.31035	-1.97027	0.0488079	0.913061	8.67079	5.91233	-2.75846	1.01852	-2.7083	0.00676291	0.0490025	8.29839	8.05932	-0.239062	0.362449	-0.659576	0.509526	0.999952	8.29839	5.91233	-2.38605	0.984696	-2.42313	0.0153872	0.0845748	8.05932	5.91233	-2.14699	0.982272	-2.18574	0.0288348	0.128574
KPHS_42730	6.68499	7.3388	0.653817	0.409905	1.59505	0.110702	0.999262	6.68499	7.27526	0.59027	0.466556	1.26516	0.205812	0.999191	6.68499	10.5124	3.82741	0.954451	4.01007	6.07019e-05	0.0013273	7.3388	7.27526	-0.0635461	0.431748	-0.147183	0.882987	0.999952	7.3388	10.5124	3.1736	0.895987	3.54201	0.000397091	0.00528898	7.27526	10.5124	3.23714	0.888629	3.64285	0.000269636	0.00454916
KPHS_26930	6.10702	5.63407	-0.472948	0.495787	-0.953934	0.340117	0.999262	6.10702	5.7088	-0.398216	0.57314	-0.694797	0.487182	0.999191	6.10702	5.18369	-0.923332	1.12422	-0.821313	0.411468	0.618639	5.63407	5.7088	0.0747318	0.534312	0.139866	0.888766	0.999952	5.63407	5.18369	-0.450385	1.0597	-0.425012	0.670828	0.813001	5.7088	5.18369	-0.525116	1.04549	-0.502269	0.615479	0.777401
KPHS_22690	8.00138	7.96733	-0.0340442	0.33643	-0.101192	0.919398	0.999262	8.00138	8.12442	0.123046	0.330703	0.372073	0.709839	0.999191	8.00138	6.20165	-1.79973	1.03451	-1.7397	0.0819114	0.235994	7.96733	8.12442	0.15709	0.372834	0.42134	0.673507	0.999952	7.96733	6.20165	-1.76569	0.986273	-1.79026	0.0734117	0.227915	8.12442	6.20165	-1.92278	0.976575	-1.9689	0.0489646	0.176864
KPHS_10320	7.88685	7.64112	-0.245737	0.351718	-0.698675	0.484755	0.999262	7.88685	8.06486	0.178009	0.33858	0.52575	0.599062	0.999191	7.88685	6.9118	-0.975055	1.01097	-0.96447	0.334811	0.551929	7.64112	8.06486	0.423745	0.388928	1.08952	0.275923	0.999952	7.64112	6.9118	-0.729318	0.972616	-0.749851	0.453344	0.656294	8.06486	6.9118	-1.15306	0.957107	-1.20474	0.228305	0.439264
KPHS_14660	10.5273	10.6057	0.0783089	0.265464	0.294989	0.768002	0.999262	10.5273	10.4779	-0.049403	0.265751	-0.185899	0.852524	0.999191	10.5273	8.3895	-2.13784	0.870319	-2.45639	0.0140342	0.0794943	10.6057	10.4779	-0.127712	0.295214	-0.432608	0.665299	0.999952	10.6057	8.3895	-2.21615	0.863562	-2.56629	0.0102793	0.065106	10.4779	8.3895	-2.08844	0.863338	-2.41903	0.0155622	0.0856396
KPHS_10490	6.06328	6.38245	0.319173	0.46989	0.67925	0.496979	0.999262	6.06328	7.42058	1.3573	0.490588	2.76668	0.005663	0.265578	6.06328	4.79429	-1.26899	1.12596	-1.12703	0.259731	0.470085	6.38245	7.42058	1.03813	0.455878	2.27721	0.0227737	0.502977	6.38245	4.79429	-1.58816	1.04842	-1.51482	0.129819	0.318976	7.42058	4.79429	-2.62629	1.00281	-2.61892	0.00882078	0.0593418
KPHS_47380	12.24	12.3032	0.0632057	0.279495	0.226142	0.821091	0.999262	12.24	12.1699	-0.0700685	0.238013	-0.29439	0.76846	0.999191	12.24	13.8703	1.63028	0.738537	2.20744	0.0272831	0.124159	12.3032	12.1699	-0.133274	0.287372	-0.463769	0.642813	0.999952	12.3032	13.8703	1.56707	0.738176	2.1229	0.0337622	0.142714	12.1699	13.8703	1.70035	0.733652	2.31765	0.0204685	0.102954
KPHS_18650	17.7095	18.1463	0.436763	0.519014	0.841524	0.400054	0.999262	17.7095	17.6339	-0.0755917	0.295522	-0.255791	0.798112	0.999191	17.7095	17.6426	-0.06689	0.804849	-0.0831088	0.933765	0.969263	18.1463	17.6339	-0.512355	0.440647	-1.16273	0.244938	0.999952	18.1463	17.6426	-0.503653	0.904853	-0.556613	0.577792	0.752647	17.6339	17.6426	0.00870176	0.837005	0.0103963	0.991705	0.995776
KPHS_46030	11.7964	11.7115	-0.0848726	0.277439	-0.305914	0.75967	0.999262	11.7964	11.731	-0.0654093	0.247808	-0.263951	0.791818	0.999191	11.7964	11.6683	-0.128128	0.745505	-0.171868	0.863542	0.932729	11.7115	11.731	0.0194633	0.289251	0.0672887	0.946352	0.999952	11.7115	11.6683	-0.0432555	0.751464	-0.0575616	0.954098	0.979461	11.731	11.6683	-0.0627188	0.735173	-0.0853116	0.932014	0.965662
KPHS_16830	13.0407	13.0874	0.0467344	0.280962	0.166337	0.867892	0.999262	13.0407	13.2255	0.184871	0.228555	0.808868	0.418591	0.999191	13.0407	13.5457	0.505049	0.735432	0.686738	0.492248	0.6884	13.0874	13.2255	0.138137	0.304731	0.453307	0.650327	0.999952	13.0874	13.5457	0.458315	0.732584	0.625614	0.531568	0.717784	13.2255	13.5457	0.320178	0.733664	0.43641	0.66254	0.810038
KPHS_09230	14.5647	14.3144	-0.250327	0.303328	-0.825269	0.409219	0.999262	14.5647	14.4638	-0.100981	0.245827	-0.410782	0.681232	0.999191	14.5647	15.3238	0.759083	0.796541	0.952975	0.340603	0.558092	14.3144	14.4638	0.149346	0.349858	0.426874	0.669471	0.999952	14.3144	15.3238	1.00941	0.812814	1.24187	0.214284	0.423609	14.4638	15.3238	0.860065	0.777789	1.10578	0.268821	0.482428
KPHS_05260	12.1117	12.5388	0.427186	0.279394	1.52897	0.126272	0.999262	12.1117	10.8077	-1.30391	0.253077	-5.15224	2.57392e-07	4.11445e-05	12.1117	11.5922	-0.519437	0.742844	-0.699255	0.484392	0.680655	12.5388	10.8077	-1.7311	0.293826	-5.89159	3.82499e-09	7.35355e-07	12.5388	11.5922	-0.946623	0.742048	-1.27569	0.202065	0.411083	10.8077	11.5922	0.784476	0.762295	1.0291	0.303433	0.516797
KPHS_35240	12.4641	12.2218	-0.242286	0.279485	-0.866902	0.385996	0.999262	12.4641	12.2906	-0.173483	0.234634	-0.73938	0.459676	0.999191	12.4641	12.1027	-0.361455	0.733042	-0.493088	0.62195	0.780922	12.2218	12.2906	0.0688026	0.287404	0.239394	0.8108	0.999952	12.2218	12.1027	-0.119169	0.731804	-0.162842	0.870643	0.933174	12.2906	12.1027	-0.187971	0.727088	-0.258526	0.796001	0.89517
KPHS_44740	5.84816	5.96745	0.119289	0.493035	0.241949	0.80882	0.999262	5.84816	5.49569	-0.35247	0.584497	-0.603031	0.546488	0.999191	5.84816	12.8358	6.98764	0.948804	7.36468	1.77636e-13	3.5389e-11	5.96745	5.49569	-0.471759	0.530962	-0.888498	0.374273	0.999952	5.96745	12.8358	6.86835	0.90286	7.60732	2.79776e-14	5.79029e-12	5.49569	12.8358	7.34011	0.902738	8.13094	4.44089e-16	1.40593e-13
KPHS_29460	11.2108	11.0131	-0.197741	0.270215	-0.731792	0.464295	0.999262	11.2108	11.0129	-0.197896	0.262079	-0.7551	0.450189	0.999191	11.2108	11.3965	0.185687	0.767097	0.242064	0.80873	0.902001	11.0131	11.0129	-0.000154947	0.297864	-0.000520195	0.999585	0.999952	11.0131	11.3965	0.383428	0.779126	0.492126	0.62263	0.780245	11.0129	11.3965	0.383583	0.759225	0.50523	0.613397	0.775865
KPHS_18380	10.6553	10.8826	0.227258	0.266827	0.851706	0.394377	0.999262	10.6553	10.5419	-0.113415	0.26592	-0.426499	0.669744	0.999191	10.6553	10.5469	-0.10841	0.808534	-0.134082	0.893337	0.950215	10.8826	10.5419	-0.340673	0.296604	-1.14858	0.25073	0.999952	10.8826	10.5469	-0.335669	0.808237	-0.415309	0.677915	0.81788	10.5419	10.5469	0.00500444	0.804404	0.0062213	0.995036	0.996929
KPHS_18470	9.45511	8.7877	-0.66741	0.280426	-2.37998	0.0173135	0.537393	9.45511	9.7986	0.343496	0.262996	1.30609	0.191522	0.999191	9.45511	8.93693	-0.51818	0.876021	-0.591515	0.554175	0.737172	8.7877	9.7986	1.01091	0.303413	3.33179	0.000862903	0.0403914	8.7877	8.93693	0.149231	0.897059	0.166355	0.867877	0.931881	9.7986	8.93693	-0.861676	0.882748	-0.976129	0.329	0.543988
KPHS_17310	0	0	0	0.578376	0	NA	NA	0	0	0	0.588634	0	NA	NA	0	0	0	1.12416	0	NA	NA	0	0	0	0.714774	0	NA	NA	0	0	0	1.05444	0	NA	NA	0	0	0	1.04203	0	NA	NA
KPHS_41830	12.7204	12.6691	-0.0512986	0.279364	-0.183626	0.854307	0.999262	12.7204	12.8459	0.125499	0.229687	0.546391	0.584797	0.999191	12.7204	11.8976	-0.822737	0.736355	-1.11731	0.263862	0.474515	12.6691	12.8459	0.176798	0.293765	0.601833	0.547286	0.999952	12.6691	11.8976	-0.771438	0.733889	-1.05117	0.293183	0.510832	12.8459	11.8976	-0.948236	0.730922	-1.29731	0.194523	0.40046
KPHS_t00380	5.16965	5.16022	-0.00943565	0.542147	-0.0174042	0.986114	0.999262	5.16965	5.35811	0.188455	0.597039	0.315649	0.752269	0.999191	5.16965	6.14435	0.974695	1.12344	0.867599	0.385614	0.597757	5.16022	5.35811	0.19789	0.571673	0.34616	0.729223	0.999952	5.16022	6.14435	0.984131	1.05303	0.934567	0.350012	0.567144	5.35811	6.14435	0.78624	1.03918	0.756598	0.44929	0.654414
KPHS_39560	12.1563	12.1894	0.0331322	0.279433	0.11857	0.905616	0.999262	12.1563	12.2291	0.0728225	0.238275	0.305623	0.759891	0.999191	12.1563	11.8375	-0.318745	0.737076	-0.432445	0.665418	0.810343	12.1894	12.2291	0.0396903	0.287207	0.138194	0.890087	0.999952	12.1894	11.8375	-0.351877	0.737435	-0.477164	0.633246	0.788042	12.2291	11.8375	-0.391567	0.728901	-0.537202	0.591128	0.763347
KPHS_43060	11.4387	11.4005	-0.038196	0.273971	-0.139416	0.889121	0.999262	11.4387	11.4675	0.0288696	0.255431	0.113023	0.910012	0.999191	11.4387	12.4276	0.988934	0.746034	1.32559	0.184976	0.385131	11.4005	11.4675	0.0670656	0.29339	0.228588	0.819189	0.999952	11.4005	12.4276	1.02713	0.74785	1.37344	0.169614	0.372591	11.4675	12.4276	0.960064	0.736722	1.30316	0.192521	0.398098
KPHS_48000	10.8972	10.7457	-0.151423	0.267199	-0.566708	0.570913	0.999262	10.8972	10.846	-0.0511263	0.265029	-0.192909	0.847031	0.999191	10.8972	11.308	0.410795	0.779075	0.527285	0.597996	0.767142	10.7457	10.846	0.100297	0.297599	0.337021	0.736101	0.999952	10.7457	11.308	0.562218	0.789757	0.711887	0.476535	0.6764	10.846	11.308	0.461921	0.767353	0.601967	0.547196	0.730047
KPHS_51230	13.249	13.3653	0.116318	0.283661	0.41006	0.681762	0.999262	13.249	13.3453	0.0962805	0.228525	0.421313	0.673526	0.999191	13.249	14.328	1.07904	0.75007	1.43858	0.150269	0.340228	13.3653	13.3453	-0.0200374	0.311651	-0.0642945	0.948736	0.999952	13.3653	14.328	0.96272	0.753554	1.27757	0.2014	0.41035	13.3453	14.328	0.982757	0.744173	1.3206	0.186634	0.391451
KPHS_28750	10.9096	11.1193	0.209732	0.269114	0.779344	0.435777	0.999262	10.9096	10.9971	0.0875096	0.26425	0.331163	0.740522	0.999191	10.9096	9.17965	-1.72992	0.834014	-2.07421	0.0380595	0.152892	11.1193	10.9971	-0.122223	0.297605	-0.410687	0.681302	0.999952	11.1193	9.17965	-1.93966	0.8393	-2.31104	0.0208307	0.105052	10.9971	9.17965	-1.81743	0.83536	-2.17563	0.0295831	0.130226
KPHS_37820	16.3155	16.002	-0.313497	0.38986	-0.804129	0.421323	0.999262	16.3155	16.1832	-0.132255	0.278874	-0.474247	0.635324	0.999191	16.3155	15.4868	-0.828649	0.827496	-1.00139	0.316637	0.530873	16.002	16.1832	0.181242	0.395201	0.458607	0.646516	0.999952	16.002	15.4868	-0.515151	0.871689	-0.590981	0.554533	0.735976	16.1832	15.4868	-0.696393	0.811758	-0.857883	0.390957	0.599809
KPHS_37790	12.1066	11.9336	-0.17298	0.279019	-0.619958	0.535285	0.999262	12.1066	12.0036	-0.103019	0.241248	-0.427024	0.669362	0.999191	12.1066	12.6478	0.541198	0.733565	0.737764	0.460658	0.66112	11.9336	12.0036	0.0699614	0.287348	0.243473	0.807639	0.999952	11.9336	12.6478	0.714178	0.733092	0.974199	0.329958	0.545469	12.0036	12.6478	0.644216	0.729514	0.883076	0.377195	0.590135
KPHS_23060	7.26043	7.51363	0.253196	0.379899	0.666484	0.505102	0.999262	7.26043	7.4032	0.142762	0.415116	0.343908	0.730916	0.999191	7.26043	6.14435	-1.11609	1.06759	-1.04543	0.295825	0.507735	7.51363	7.4032	-0.110435	0.420409	-0.262684	0.792794	0.999952	7.51363	6.14435	-1.36928	0.999686	-1.36971	0.170777	0.372799	7.4032	6.14435	-1.25885	0.993557	-1.26701	0.205151	0.412911
KPHS_29800	16.0936	16.0293	-0.064365	0.381477	-0.168726	0.866012	0.999262	16.0936	15.855	-0.238592	0.27507	-0.867385	0.385731	0.999191	16.0936	12.6916	-3.40203	0.785251	-4.33241	1.47487e-05	0.000428829	16.0293	15.855	-0.174227	0.390092	-0.44663	0.655142	0.999952	16.0293	12.6916	-3.33766	0.808936	-4.12599	3.69141e-05	0.000769902	15.855	12.6916	-3.16344	0.773638	-4.08904	4.33164e-05	0.00103613
KPHS_47960	12.0458	12.2483	0.202537	0.279337	0.725061	0.468414	0.999262	12.0458	11.9148	-0.130998	0.242885	-0.539339	0.589653	0.999191	12.0458	14.1213	2.07559	0.745081	2.78572	0.0053409	0.0415744	12.2483	11.9148	-0.333534	0.287465	-1.16026	0.245943	0.999952	12.2483	14.1213	1.87305	0.745083	2.51388	0.011941	0.0722774	11.9148	14.1213	2.20658	0.738484	2.98799	0.00280815	0.026376
KPHS_34190	13.8799	13.4339	-0.44599	0.289567	-1.5402	0.123512	0.999262	13.8799	13.5217	-0.358192	0.231556	-1.54689	0.12189	0.999191	13.8799	13.3111	-0.568792	0.739789	-0.768857	0.441978	0.64668	13.4339	13.5217	0.0877983	0.316273	0.277603	0.781317	0.999952	13.4339	13.3111	-0.122802	0.732862	-0.167565	0.866926	0.931309	13.5217	13.3111	-0.2106	0.733683	-0.287045	0.774078	0.882833
KPHS_26750	6.2308	6.34769	0.116884	0.464858	0.251441	0.801473	0.999262	6.2308	6.5913	0.360491	0.535596	0.673065	0.500906	0.999191	6.2308	4.39648	-1.83432	1.12183	-1.63511	0.102025	0.269546	6.34769	6.5913	0.243606	0.481622	0.505804	0.612994	0.999952	6.34769	4.39648	-1.95121	1.04909	-1.85991	0.0628979	0.208607	6.5913	4.39648	-2.19481	1.03049	-2.12987	0.0331824	0.139554
KPHS_39620	13.6813	13.55	-0.131341	0.288739	-0.454877	0.649198	0.999262	13.6813	13.4362	-0.245094	0.229976	-1.06574	0.286542	0.999191	13.6813	13.4665	-0.214865	0.737513	-0.291337	0.770794	0.879902	13.55	13.4362	-0.113753	0.316869	-0.35899	0.719602	0.999952	13.55	13.4665	-0.083524	0.735771	-0.113519	0.909619	0.954852	13.4362	13.4665	0.030229	0.733773	0.0411966	0.967139	0.980622
KPHS_49710	8.4208	8.30746	-0.113338	0.314273	-0.360634	0.718373	0.999262	8.4208	7.97946	-0.441335	0.321303	-1.37358	0.169572	0.999191	8.4208	7.54166	-0.879137	0.958345	-0.91735	0.35896	0.57058	8.30746	7.97946	-0.327997	0.365408	-0.897618	0.369389	0.999952	8.30746	7.54166	-0.765799	0.932569	-0.821172	0.411548	0.619972	7.97946	7.54166	-0.437802	0.935719	-0.467878	0.639872	0.794516
KPHS_05480	9.2164	9.01517	-0.201222	0.277947	-0.72396	0.469091	0.999262	9.2164	9.32013	0.10373	0.265899	0.390109	0.696456	0.999191	9.2164	8.55986	-0.656533	0.893137	-0.735087	0.462287	0.66227	9.01517	9.32013	0.304952	0.30131	1.01209	0.311496	0.999952	9.01517	8.55986	-0.455311	0.899226	-0.506337	0.61262	0.774878	9.32013	8.55986	-0.760263	0.899913	-0.844819	0.398212	0.607132
KPHS_31430	9.89792	9.70083	-0.197089	0.264499	-0.745141	0.456187	0.999262	9.89792	9.68271	-0.215214	0.262794	-0.818943	0.412819	0.999191	9.89792	8.31789	-1.58003	0.888501	-1.77831	0.0753524	0.223687	9.70083	9.68271	-0.0181243	0.287615	-0.063016	0.949754	0.999952	9.70083	8.31789	-1.38294	0.892366	-1.54975	0.121202	0.305587	9.68271	8.31789	-1.36482	0.893795	-1.52699	0.126762	0.308146
KPHS_06010	10.5162	10.4089	-0.107303	0.264985	-0.404942	0.68552	0.999262	10.5162	10.5547	0.0385082	0.265842	0.144854	0.884826	0.999191	10.5162	8.02699	-2.48925	0.885203	-2.81206	0.00492253	0.0390299	10.4089	10.5547	0.145812	0.294376	0.495324	0.620371	0.999952	10.4089	8.02699	-2.38194	0.877276	-2.71516	0.00662447	0.0472136	10.5547	8.02699	-2.52775	0.865962	-2.91901	0.00351144	0.0312373
KPHS_37170	10.3668	10.8901	0.523317	0.266187	1.96598	0.0493012	0.799558	10.3668	10.8904	0.523571	0.265061	1.97529	0.0482355	0.913061	10.3668	8.76385	-1.60296	0.860375	-1.8631	0.0624488	0.201507	10.8901	10.8904	0.000253786	0.297955	0.00085176	0.99932	0.999952	10.8901	8.76385	-2.12628	0.849808	-2.50207	0.012347	0.0736977	10.8904	8.76385	-2.12653	0.844546	-2.51796	0.0118037	0.0715399
KPHS_02060	13.1606	12.7992	-0.361458	0.280671	-1.28784	0.197803	0.999262	13.1606	13.065	-0.0956421	0.228534	-0.418502	0.67558	0.999191	13.1606	11.0484	-2.11223	0.758361	-2.78526	0.00534848	0.0415744	12.7992	13.065	0.265816	0.298161	0.891518	0.372651	0.999952	12.7992	11.0484	-1.75078	0.758179	-2.30918	0.0209334	0.105175	13.065	11.0484	-2.01659	0.750473	-2.68709	0.00720767	0.0517076
KPHS_07760	14.4334	14.3237	-0.109727	0.302163	-0.363139	0.716501	0.999262	14.4334	14.4396	0.00618663	0.244031	0.0253518	0.979774	0.999191	14.4334	12.2303	-2.20305	0.751992	-2.92962	0.00339379	0.0299757	14.3237	14.4396	0.115914	0.349681	0.331485	0.740278	0.999952	14.3237	12.2303	-2.09332	0.752188	-2.78298	0.00538629	0.0407646	14.4396	12.2303	-2.20923	0.743283	-2.97226	0.00295612	0.0275257
KPHS_03220	14.7355	14.4432	-0.292359	0.306274	-0.954567	0.339797	0.999262	14.7355	14.3372	-0.398356	0.246486	-1.61614	0.106064	0.999191	14.7355	15.9288	1.19333	0.809821	1.47357	0.140597	0.326759	14.4432	14.3372	-0.105996	0.349924	-0.302913	0.761956	0.999952	14.4432	15.9288	1.48569	0.83283	1.7839	0.0744393	0.229283	14.3372	15.9288	1.59168	0.786027	2.02498	0.0428699	0.162598
KPHS_32520	4.28731	4.94453	0.657222	0.567867	1.15735	0.247128	0.999262	4.28731	4.28309	-0.00421706	0.606898	-0.00694854	0.994456	0.999191	4.28731	3.63961	-0.647703	1.1338	-0.571267	0.567819	0.746293	4.94453	4.28309	-0.661439	0.631166	-1.04796	0.294655	0.999952	4.94453	3.63961	-1.30492	1.06177	-1.22901	0.219069	0.429025	4.28309	3.63961	-0.643485	1.04893	-0.613471	0.539565	0.725069
KPHS_p200010	9.39021	9.07218	-0.318024	0.274489	-1.15861	0.246617	0.999262	9.39021	9.26104	-0.12917	0.264941	-0.487542	0.625874	0.999191	9.39021	7.20121	-2.189	0.950464	-2.30308	0.0212741	0.104402	9.07218	9.26104	0.188854	0.300961	0.627503	0.530329	0.999952	9.07218	7.20121	-1.87097	0.935622	-1.99971	0.0455313	0.171812	9.26104	7.20121	-2.05983	0.9312	-2.21202	0.0269656	0.123324
KPHS_03880	6.28893	5.16022	-1.12871	0.505132	-2.23449	0.0254511	0.623704	6.28893	6.08093	-0.207995	0.556124	-0.374008	0.708399	0.999191	6.28893	2.53016	-3.75877	1.11678	-3.36573	0.000763404	0.00995122	5.16022	6.08093	0.920717	0.544013	1.69245	0.0905595	0.921515	5.16022	2.53016	-2.63006	1.05984	-2.48157	0.0130805	0.0764423	6.08093	2.53016	-3.55078	1.03957	-3.41562	0.000636363	0.00889586
KPHS_50120	12.3911	12.4129	0.0217788	0.279515	0.0779163	0.937895	0.999262	12.3911	12.346	-0.0450943	0.234702	-0.192134	0.847637	0.999191	12.3911	12.8055	0.414421	0.733002	0.565375	0.571819	0.74892	12.4129	12.346	-0.0668731	0.288221	-0.23202	0.816522	0.999952	12.4129	12.8055	0.392642	0.727327	0.539843	0.589305	0.759854	12.346	12.8055	0.459515	0.730137	0.629355	0.529117	0.716933
KPHS_09900	12.5863	13.4199	0.833688	0.282386	2.9523	0.00315421	0.261199	12.5863	11.6614	-0.924834	0.241008	-3.83735	0.000124368	0.0123954	12.5863	8.7575	-3.82876	0.819934	-4.66959	3.01801e-06	0.000108226	13.4199	11.6614	-1.75852	0.302271	-5.81769	5.9665e-09	1.07059e-06	13.4199	8.7575	-4.66245	0.82059	-5.68182	1.33265e-08	8.63976e-07	11.6614	8.7575	-2.90392	0.825417	-3.51813	0.000434602	0.00664497
KPHS_p500020	0	0	0	0.578376	0	NA	NA	0	0	0	0.588634	0	NA	NA	0	0	0	1.12416	0	NA	NA	0	0	0	0.714774	0	NA	NA	0	0	0	1.05444	0	NA	NA	0	0	0	1.04203	0	NA	NA
KPHS_52110	9.09131	9.02621	-0.065105	0.279866	-0.232629	0.816049	0.999262	9.09131	9.05105	-0.0402667	0.270797	-0.148697	0.881793	0.999191	9.09131	8.89701	-0.194298	0.884678	-0.219626	0.826162	0.910473	9.02621	9.05105	0.0248383	0.306079	0.0811499	0.935323	0.999952	9.02621	8.89701	-0.129193	0.895249	-0.14431	0.885256	0.940393	9.05105	8.89701	-0.154032	0.900473	-0.171056	0.864179	0.935441
KPHS_06900	13.1987	13.0977	-0.101002	0.281736	-0.3585	0.719969	0.999262	13.1987	13.1062	-0.0925198	0.228486	-0.404926	0.685532	0.999191	13.1987	15.2663	2.06757	0.774064	2.67107	0.00756109	0.0531648	13.0977	13.1062	0.00848252	0.302905	0.0280039	0.977659	0.999952	13.0977	15.2663	2.16858	0.790086	2.74474	0.00605597	0.0443363	13.1062	15.2663	2.16009	0.763214	2.83026	0.00465099	0.0377551
KPHS_02280	9.92567	10.3108	0.385155	0.26418	1.45793	0.144861	0.999262	9.92567	10.03	0.10433	0.263426	0.396051	0.692067	0.999191	9.92567	8.87076	-1.05491	0.867915	-1.21545	0.224194	0.429419	10.3108	10.03	-0.280825	0.289786	-0.969075	0.332508	0.999952	10.3108	8.87076	-1.44006	0.865595	-1.66367	0.0961783	0.265246	10.03	8.87076	-1.15924	0.875022	-1.32481	0.185233	0.390034
KPHS_14400	9.84401	9.93254	0.0885278	0.264058	0.335259	0.73743	0.999262	9.84401	10.3178	0.473826	0.263945	1.79517	0.0726269	0.995118	9.84401	9.55062	-0.293394	0.854227	-0.343461	0.731251	0.855832	9.93254	10.3178	0.385298	0.289472	1.33104	0.183177	0.999952	9.93254	9.55062	-0.381922	0.868651	-0.439672	0.660174	0.805533	10.3178	9.55062	-0.76722	0.851224	-0.901314	0.367421	0.581949
KPHS_14150	12.3941	12.9778	0.583684	0.279929	2.08512	0.0370585	0.724078	12.3941	12.0733	-0.320868	0.237562	-1.35067	0.176802	0.999191	12.3941	11.2576	-1.1365	0.751005	-1.51331	0.130202	0.312101	12.9778	12.0733	-0.904552	0.293184	-3.08527	0.0020337	0.0875794	12.9778	11.2576	-1.72019	0.752085	-2.28722	0.0221828	0.109913	12.0733	11.2576	-0.815634	0.74121	-1.10041	0.271154	0.484374
KPHS_p300680	12.3433	12.3542	0.0108363	0.279516	0.0387682	0.969075	0.999262	12.3433	12.3988	0.0554438	0.234659	0.236274	0.81322	0.999191	12.3433	11.656	-0.687359	0.740447	-0.928303	0.353251	0.567327	12.3542	12.3988	0.0446075	0.288187	0.154787	0.876989	0.999952	12.3542	11.656	-0.698195	0.740927	-0.942327	0.346025	0.563719	12.3988	11.656	-0.742803	0.73263	-1.01389	0.310638	0.525071
KPHS_20570	9.20386	8.98156	-0.222305	0.278867	-0.797172	0.425351	0.999262	9.20386	9.27065	0.0667939	0.266476	0.250657	0.80208	0.999191	9.20386	8.73503	-0.468827	0.88725	-0.528405	0.597219	0.767142	8.98156	9.27065	0.289099	0.302905	0.954421	0.339871	0.999952	8.98156	8.73503	-0.246522	0.897233	-0.274758	0.783502	0.885607	9.27065	8.73503	-0.535621	0.898887	-0.595871	0.551261	0.731662
KPHS_07500	6.36296	6.09868	-0.264273	0.469272	-0.563156	0.573329	0.999262	6.36296	6.26543	-0.0975309	0.545835	-0.178682	0.858188	0.999191	6.36296	5.57919	-0.783768	1.11509	-0.702877	0.482132	0.678898	6.09868	6.26543	0.166742	0.498034	0.3348	0.737776	0.999952	6.09868	5.57919	-0.519495	1.0518	-0.49391	0.62137	0.779392	6.26543	5.57919	-0.686237	1.03562	-0.662636	0.507564	0.701157
KPHS_03080	6.82253	6.11944	-0.703088	0.451576	-1.55696	0.119479	0.999262	6.82253	6.85695	0.0344224	0.486091	0.0708147	0.943545	0.999191	6.82253	6.82937	0.00683945	1.06489	0.00642266	0.994875	0.998275	6.11944	6.85695	0.73751	0.481626	1.53129	0.125697	0.997978	6.11944	6.82937	0.709927	1.02511	0.692537	0.4886	0.686643	6.85695	6.82937	-0.0275829	0.994904	-0.0277242	0.977882	0.986867
KPHS_17170	0	0	0	0.578376	0	NA	NA	0	0	0	0.588634	0	NA	NA	0	0	0	1.12416	0	NA	NA	0	0	0	0.714774	0	NA	NA	0	0	0	1.05444	0	NA	NA	0	0	0	1.04203	0	NA	NA
KPHS_27340	7.39002	7.32993	-0.0600914	0.381817	-0.157383	0.874943	0.999262	7.39002	7.47983	0.089811	0.400524	0.224234	0.822575	0.999191	7.39002	4.79429	-2.59573	1.07399	-2.41689	0.0156537	0.0861835	7.32993	7.47983	0.149902	0.424473	0.35315	0.723976	0.999952	7.32993	4.79429	-2.53564	1.01605	-2.49559	0.0125748	0.0745212	7.47983	4.79429	-2.68554	1.00098	-2.68292	0.00729833	0.0520886
KPHS_44920	10.5433	10.5331	-0.0102968	0.265316	-0.0388095	0.969042	0.999262	10.5433	9.64253	-0.900821	0.264198	-3.40964	0.000650482	0.0479574	10.5433	10.209	-0.334352	0.820492	-0.407502	0.683639	0.823214	10.5331	9.64253	-0.890525	0.291676	-3.05313	0.00226466	0.0959893	10.5331	10.209	-0.324056	0.829557	-0.390637	0.696066	0.830494	9.64253	10.209	0.566469	0.852851	0.664206	0.506558	0.700552
KPHS_48910	10.7997	10.6939	-0.105816	0.266589	-0.396928	0.691421	0.999262	10.7997	10.7513	-0.0484209	0.265656	-0.182269	0.855372	0.999191	10.7997	11.2616	0.461821	0.783367	0.589533	0.555504	0.737857	10.6939	10.7513	0.0573955	0.297172	0.193139	0.84685	0.999952	10.6939	11.2616	0.567637	0.792672	0.716106	0.473926	0.674087	10.7513	11.2616	0.510242	0.772107	0.660843	0.508713	0.702564
KPHS_31290	3.62309	4.07807	0.45498	0.592929	0.767342	0.442878	0.999262	3.62309	3.35536	-0.26773	0.60845	-0.44002	0.659923	0.999191	3.62309	2.75096	-0.872132	1.13079	-0.771261	0.440552	0.645523	4.07807	3.35536	-0.72271	0.690736	-1.04629	0.295428	0.999952	4.07807	2.75096	-1.32711	1.05997	-1.25203	0.210558	0.419479	3.35536	2.75096	-0.604402	1.04684	-0.577356	0.563699	0.742675
KPHS_27400	9.01587	8.575	-0.440871	0.292487	-1.50732	0.131729	0.999262	9.01587	8.76152	-0.254351	0.278127	-0.914515	0.360447	0.999191	9.01587	6.41047	-2.6054	0.996121	-2.61554	0.00890854	0.0596008	8.575	8.76152	0.18652	0.326662	0.570987	0.568008	0.999952	8.575	6.41047	-2.16453	0.969834	-2.23185	0.0256246	0.119508	8.76152	6.41047	-2.35105	0.964555	-2.43744	0.0147915	0.0830107
KPHS_38570	9.00724	9.66245	0.655209	0.273758	2.39339	0.0166935	0.534589	9.00724	9.03702	0.029781	0.272399	0.109329	0.912942	0.999191	9.00724	8.44196	-0.565281	0.902352	-0.626452	0.531018	0.71799	9.66245	9.03702	-0.625428	0.297176	-2.10457	0.0353286	0.611486	9.66245	8.44196	-1.22049	0.891026	-1.36976	0.170762	0.372799	9.03702	8.44196	-0.595062	0.905811	-0.656938	0.511221	0.704644
KPHS_10230	7.61118	7.40793	-0.203255	0.370417	-0.54872	0.583198	0.999262	7.61118	8.27538	0.664198	0.347117	1.91347	0.0556878	0.92664	7.61118	5.66318	-1.948	1.05968	-1.83829	0.0660199	0.207524	7.40793	8.27538	0.867454	0.391078	2.21811	0.0265474	0.52346	7.40793	5.66318	-1.74475	1.00991	-1.72762	0.0840556	0.247102	8.27538	5.66318	-2.6122	0.982079	-2.65987	0.00781707	0.0543559
KPHS_10720	12.9077	13.1203	0.212609	0.280683	0.757472	0.448767	0.999262	12.9077	12.8256	-0.0820501	0.229242	-0.357919	0.720404	0.999191	12.9077	9.60649	-3.30116	0.798679	-4.13328	3.57619e-05	0.000866502	13.1203	12.8256	-0.294659	0.299346	-0.984345	0.324946	0.999952	13.1203	9.60649	-3.51377	0.80612	-4.35887	1.30734e-05	0.000314894	12.8256	9.60649	-3.21911	0.807364	-3.98719	6.68602e-05	0.00147476
KPHS_30210	8.51716	8.30746	-0.209701	0.311741	-0.672675	0.501154	0.999262	8.51716	8.32238	-0.194779	0.304197	-0.640304	0.521975	0.999191	8.51716	5.69012	-2.82704	1.02671	-2.75349	0.00589637	0.0450148	8.30746	8.32238	0.0149221	0.351724	0.0424257	0.966159	0.999952	8.30746	5.69012	-2.61734	0.987224	-2.65121	0.00802039	0.0540362	8.32238	5.69012	-2.63226	0.981266	-2.68251	0.00730711	0.0520886
KPHS_30740	11.3903	11.5175	0.127242	0.274368	0.463762	0.642818	0.999262	11.3903	11.404	0.0136972	0.256715	0.0533558	0.957448	0.999191	11.3903	9.43989	-1.95037	0.815212	-2.39246	0.0167357	0.0899312	11.5175	11.404	-0.113544	0.292976	-0.387555	0.698346	0.999952	11.5175	9.43989	-2.07761	0.8246	-2.51953	0.011751	0.0716292	11.404	9.43989	-1.96406	0.818932	-2.39832	0.0164703	0.0890841
KPHS_20750	15.0825	15.7741	0.691624	0.340085	2.03368	0.0419842	0.760306	15.0825	15.1518	0.0692583	0.259715	0.26667	0.789723	0.999191	15.0825	12.7673	-2.31524	0.769529	-3.00864	0.00262418	0.0248075	15.7741	15.1518	-0.622366	0.375964	-1.65539	0.0978464	0.931861	15.7741	12.7673	-3.00686	0.804031	-3.73973	0.000184216	0.00288999	15.1518	12.7673	-2.3845	0.760735	-3.13446	0.0017217	0.0185606
KPHS_17710	11.3487	11.4713	0.122587	0.273848	0.447648	0.654408	0.999262	11.3487	11.0455	-0.303219	0.260497	-1.164	0.244423	0.999191	11.3487	10.7772	-0.57157	0.781694	-0.731194	0.46466	0.663677	11.4713	11.0455	-0.425806	0.295286	-1.44201	0.149299	0.999952	11.4713	10.7772	-0.694158	0.784219	-0.885159	0.376071	0.588267	11.0455	10.7772	-0.268352	0.777667	-0.345072	0.73004	0.85535
KPHS_p100840	0	0	0	0.578376	0	NA	NA	0	0	0	0.588634	0	NA	NA	0	0	0	1.12416	0	NA	NA	0	0	0	0.714774	0	NA	NA	0	0	0	1.05444	0	NA	NA	0	0	0	1.04203	0	NA	NA
KPHS_50780	14.5497	14.3088	-0.240936	0.303131	-0.794824	0.426716	0.999262	14.5497	14.2997	-0.250003	0.243858	-1.0252	0.305271	0.999191	14.5497	15.7386	1.18891	0.803389	1.47987	0.138907	0.324438	14.3088	14.2997	-0.0090669	0.34749	-0.0260925	0.979184	0.999952	14.3088	15.7386	1.42985	0.824252	1.73472	0.0827896	0.245214	14.2997	15.7386	1.43892	0.782352	1.83922	0.0658831	0.210185
KPHS_p301020	12.0447	11.7697	-0.274961	0.278383	-0.987707	0.323296	0.999262	12.0447	11.724	-0.320675	0.245141	-1.30812	0.190832	0.999191	12.0447	11.0491	-0.995641	0.758741	-1.31223	0.189443	0.389681	11.7697	11.724	-0.0457138	0.288969	-0.158196	0.874302	0.999952	11.7697	11.0491	-0.72068	0.767979	-0.938412	0.348033	0.565344	11.724	11.0491	-0.674966	0.751355	-0.898332	0.369008	0.582786
KPHS_35530	0	0	0	0.578376	0	NA	NA	0	0	0	0.588634	0	NA	NA	0	0	0	1.12416	0	NA	NA	0	0	0	0.714774	0	NA	NA	0	0	0	1.05444	0	NA	NA	0	0	0	1.04203	0	NA	NA
KPHS_00750	14.6987	14.6459	-0.0528092	0.307823	-0.171557	0.863786	0.999262	14.6987	14.3926	-0.306163	0.246637	-1.24135	0.214476	0.999191	14.6987	16.5926	1.89381	0.808478	2.34244	0.0191582	0.097958	14.6459	14.3926	-0.253354	0.353106	-0.717501	0.473065	0.999952	14.6459	16.5926	1.94662	0.848658	2.29376	0.0218041	0.108506	14.3926	16.5926	2.19997	0.794928	2.76751	0.00564857	0.0438681
KPHS_46950	13.3768	13.3687	-0.00807097	0.284594	-0.0283596	0.977375	0.999262	13.3768	13.315	-0.061827	0.228621	-0.270434	0.786826	0.999191	13.3768	13.5967	0.219868	0.736209	0.298649	0.765208	0.876315	13.3687	13.315	-0.053756	0.311161	-0.17276	0.86284	0.999952	13.3687	13.5967	0.227939	0.735373	0.309964	0.756588	0.868595	13.315	13.5967	0.281695	0.734125	0.383716	0.701189	0.836699
KPHS_p101130	0	0	0	0.578376	0	NA	NA	0	0	0	0.588634	0	NA	NA	0	0	0	1.12416	0	NA	NA	0	0	0	0.714774	0	NA	NA	0	0	0	1.05444	0	NA	NA	0	0	0	1.04203	0	NA	NA
KPHS_24270	12.3598	12.278	-0.0817758	0.279508	-0.29257	0.769851	0.999262	12.3598	12.3933	0.0334725	0.234551	0.142709	0.88652	0.999191	12.3598	11.6104	-0.749392	0.741542	-1.01059	0.312214	0.525141	12.278	12.3933	0.115248	0.28791	0.400292	0.688941	0.999952	12.278	11.6104	-0.667616	0.742697	-0.898909	0.368701	0.582791	12.3933	11.6104	-0.782865	0.733466	-1.06735	0.285814	0.499756
KPHS_45710	14.4385	14.1461	-0.29238	0.300682	-0.972389	0.330857	0.999262	14.4385	14.2179	-0.220543	0.241739	-0.912318	0.361601	0.999191	14.4385	14.6353	0.196867	0.776638	0.253487	0.799892	0.897769	14.1461	14.2179	0.0718373	0.343569	0.209091	0.834377	0.999952	14.1461	14.6353	0.489247	0.779896	0.627324	0.530447	0.71645	14.2179	14.6353	0.41741	0.759108	0.549869	0.582409	0.756401
KPHS_02930	10.6085	10.7256	0.117057	0.266048	0.439985	0.659948	0.999262	10.6085	10.305	-0.303496	0.265468	-1.14325	0.252935	0.999191	10.6085	9.0002	-1.60832	0.846974	-1.8989	0.0575773	0.193447	10.7256	10.305	-0.420553	0.294455	-1.42824	0.153223	0.999952	10.7256	9.0002	-1.72538	0.852141	-2.02476	0.0428923	0.166025	10.305	9.0002	-1.30483	0.862524	-1.5128	0.130331	0.313703
KPHS_34910	0	0	0	0.578376	0	NA	NA	0	0	0	0.588634	0	NA	NA	0	0	0	1.12416	0	NA	NA	0	0	0	0.714774	0	NA	NA	0	0	0	1.05444	0	NA	NA	0	0	0	1.04203	0	NA	NA
KPHS_50870	10.6284	10.7222	0.0938338	0.266093	0.352635	0.724362	0.999262	10.6284	10.6463	0.0178971	0.265982	0.0672868	0.946353	0.999191	10.6284	9.22411	-1.40424	0.840936	-1.66986	0.0949473	0.258071	10.7222	10.6463	-0.0759367	0.296847	-0.255811	0.798097	0.999952	10.7222	9.22411	-1.49808	0.849908	-1.76264	0.0779619	0.236944	10.6463	9.22411	-1.42214	0.846318	-1.68039	0.0928818	0.256881
KPHS_11570	11.1435	10.9333	-0.210231	0.269378	-0.780432	0.435136	0.999262	11.1435	11.0144	-0.12914	0.262658	-0.491666	0.622955	0.999191	11.1435	11.1459	0.00240128	0.77608	0.00309411	0.997531	0.999389	10.9333	11.0144	0.0810906	0.297925	0.272184	0.78548	0.999952	10.9333	11.1459	0.212632	0.788796	0.269566	0.787494	0.887373	11.0144	11.1459	0.131542	0.766085	0.171706	0.863669	0.935079
KPHS_00280	8.12354	8.10899	-0.0145472	0.328232	-0.0443198	0.96465	0.999262	8.12354	8.53684	0.413302	0.311305	1.32764	0.184296	0.999191	8.12354	8.24253	0.118996	0.939945	0.126599	0.899258	0.953274	8.10899	8.53684	0.427849	0.35188	1.21589	0.224025	0.999952	8.10899	8.24253	0.133543	0.918409	0.145407	0.88439	0.94009	8.53684	8.24253	-0.294306	0.914107	-0.32196	0.747483	0.866829
KPHS_00570	7.66338	7.77142	0.108035	0.354817	0.304481	0.760761	0.999262	7.66338	8.03695	0.373568	0.352391	1.06009	0.289102	0.999191	7.66338	8.36881	0.705421	0.954453	0.739084	0.459856	0.660843	7.77142	8.03695	0.265533	0.384435	0.69071	0.489748	0.999952	7.77142	8.36881	0.597386	0.924407	0.646237	0.518126	0.707615	8.03695	8.36881	0.331853	0.919131	0.361051	0.718061	0.846223
KPHS_24180	12.9324	12.9893	0.0569414	0.28024	0.203188	0.838988	0.999262	12.9324	12.8272	-0.105134	0.229195	-0.458711	0.646442	0.999191	12.9324	13.8332	0.90088	0.73888	1.21925	0.222749	0.427612	12.9893	12.8272	-0.162076	0.297351	-0.545065	0.585709	0.999952	12.9893	13.8332	0.843938	0.736751	1.14549	0.252008	0.465188	12.8272	13.8332	1.00601	0.735998	1.36687	0.171666	0.374051
KPHS_25690	8.65615	8.45357	-0.202579	0.304153	-0.666044	0.505383	0.999262	8.65615	8.63691	-0.019232	0.289804	-0.0663619	0.94709	0.999191	8.65615	7.30071	-1.35543	0.962768	-1.40785	0.159176	0.352513	8.45357	8.63691	0.183347	0.334926	0.547426	0.584086	0.999952	8.45357	7.30071	-1.15285	0.93853	-1.22836	0.219312	0.429025	8.63691	7.30071	-1.3362	0.935336	-1.42858	0.153125	0.348465
KPHS_31070	11.4583	10.8086	-0.649721	0.270766	-2.39957	0.0164144	0.531985	11.4583	10.816	-0.64235	0.260425	-2.46654	0.0136425	0.513453	11.4583	8.56351	-2.89481	0.838732	-3.45142	0.000557649	0.00789368	10.8086	10.816	0.00737124	0.297719	0.0247591	0.980247	0.999952	10.8086	8.56351	-2.24509	0.854768	-2.62655	0.00862551	0.0570897	10.816	8.56351	-2.25246	0.84936	-2.65195	0.00800277	0.0550779
KPHS_13450	9.11024	9.13214	0.0218964	0.27747	0.0789145	0.937101	0.999262	9.11024	9.5148	0.40456	0.266261	1.51941	0.128659	0.999191	9.11024	6.80492	-2.30532	0.977239	-2.35901	0.0183237	0.0950465	9.13214	9.5148	0.382663	0.296245	1.29171	0.196456	0.999952	9.13214	6.80492	-2.32721	0.951294	-2.44637	0.0144304	0.081394	9.5148	6.80492	-2.70988	0.941025	-2.87971	0.00398042	0.0340042
KPHS_41600	10.9529	11.0608	0.107899	0.268984	0.401137	0.68832	0.999262	10.9529	10.8612	-0.0916728	0.264701	-0.346326	0.729098	0.999191	10.9529	8.46555	-2.48737	0.855837	-2.90635	0.00365667	0.0317245	11.0608	10.8612	-0.199572	0.297779	-0.670201	0.50273	0.999952	11.0608	8.46555	-2.59526	0.849425	-3.05532	0.00224822	0.0205394	10.8612	8.46555	-2.39569	0.849061	-2.82158	0.00477879	0.0385021
KPHS_41350	4.84743	4.79773	-0.0497054	0.559953	-0.088767	0.929267	0.999262	4.84743	4.49486	-0.352571	0.60463	-0.583118	0.559814	0.999191	4.84743	11.9494	7.10198	0.957732	7.41541	1.21236e-13	2.60852e-11	4.79773	4.49486	-0.302865	0.62938	-0.481212	0.630366	0.999952	4.79773	11.9494	7.15169	0.915563	7.81125	5.77316e-15	1.55327e-12	4.49486	11.9494	7.45455	0.903647	8.2494	2.22045e-16	7.46903e-14
KPHS_46370	12.4122	13.4834	1.07115	0.282981	3.78523	0.000153565	0.026651	12.4122	11.5902	-0.821988	0.243167	-3.38034	0.000723969	0.051952	12.4122	7.57095	-4.84127	0.870891	-5.55899	2.71336e-08	1.84749e-06	13.4834	11.5902	-1.89314	0.304003	-6.22736	4.74375e-10	1.16071e-07	13.4834	7.57095	-5.91242	0.849352	-6.9611	3.37619e-12	4.32554e-10	11.5902	7.57095	-4.01929	0.847775	-4.74098	2.12687e-06	8.17629e-05
KPHS_16440	12.7208	13.0841	0.363299	0.280248	1.29635	0.194856	0.999262	12.7208	12.779	0.058184	0.229858	0.25313	0.800168	0.999191	12.7208	9.93686	-2.78393	0.790371	-3.52231	0.000427801	0.00646388	13.0841	12.779	-0.305115	0.298236	-1.02306	0.306277	0.999952	13.0841	9.93686	-3.14723	0.795694	-3.95533	7.64296e-05	0.00140364	12.779	9.93686	-2.84212	0.795157	-3.57428	0.000351191	0.00567212
KPHS_p100260	0	0	0	0.578376	0	NA	NA	0	0	0	0.588634	0	NA	NA	0	0	0	1.12416	0	NA	NA	0	0	0	0.714774	0	NA	NA	0	0	0	1.05444	0	NA	NA	0	0	0	1.04203	0	NA	NA
KPHS_p201500	8.58446	8.31648	-0.267988	0.309753	-0.865165	0.386948	0.999262	8.58446	8.20689	-0.377569	0.306527	-1.23176	0.218038	0.999191	8.58446	7.4342	-1.15026	0.958052	-1.20062	0.229897	0.437121	8.31648	8.20689	-0.109582	0.355861	-0.307934	0.758133	0.999952	8.31648	7.4342	-0.882274	0.936053	-0.942546	0.345913	0.563706	8.20689	7.4342	-0.772692	0.935692	-0.825797	0.408919	0.617682
KPHS_24980	8.67079	8.68004	0.00924265	0.297783	0.0310382	0.975239	0.999262	8.67079	8.52885	-0.141947	0.292683	-0.484985	0.627687	0.999191	8.67079	8.11909	-0.551704	0.924729	-0.596612	0.550767	0.734362	8.68004	8.52885	-0.15119	0.330779	-0.457071	0.64762	0.999952	8.68004	8.11909	-0.560947	0.910881	-0.615829	0.538007	0.722926	8.52885	8.11909	-0.409757	0.915978	-0.447344	0.654627	0.804751
KPHS_34660	12.4501	12.4479	-0.00221834	0.279504	-0.00793669	0.993668	0.99962	12.4501	12.2623	-0.187833	0.235038	-0.799158	0.424199	0.999191	12.4501	10.519	-1.93114	0.773647	-2.49615	0.012555	0.0752014	12.4479	12.2623	-0.185614	0.288133	-0.644198	0.519447	0.999952	12.4479	10.519	-1.92892	0.775101	-2.48861	0.0128245	0.0757506	12.2623	10.519	-1.74331	0.767783	-2.27057	0.0231729	0.111156
KPHS_30960	10.2387	10.0358	-0.202939	0.264042	-0.768587	0.442139	0.999262	10.2387	10.0608	-0.177908	0.264238	-0.673286	0.500765	0.999191	10.2387	8.27849	-1.96024	0.881779	-2.22305	0.0262127	0.121266	10.0358	10.0608	0.0250314	0.287988	0.0869182	0.930737	0.999952	10.0358	8.27849	-1.7573	0.883284	-1.9895	0.0466455	0.173342	10.0608	8.27849	-1.78233	0.880904	-2.0233	0.0430426	0.162941
KPHS_01480	13.8331	13.7696	-0.0634759	0.292095	-0.217312	0.827965	0.999262	13.8331	13.6629	-0.170192	0.231861	-0.734026	0.462933	0.999191	13.8331	13.7321	-0.101054	0.742092	-0.136174	0.891683	0.949462	13.7696	13.6629	-0.106716	0.32562	-0.327732	0.743114	0.999952	13.7696	13.7321	-0.0375781	0.742751	-0.0505932	0.95965	0.981773	13.6629	13.7321	0.069138	0.736814	0.0938337	0.925241	0.962065
KPHS_29250	12.0489	12.563	0.514045	0.279307	1.84043	0.0657054	0.870677	12.0489	12.1156	0.0666631	0.240658	0.277004	0.781777	0.999191	12.0489	9.06081	-2.9881	0.811196	-3.68358	0.000229984	0.00405602	12.563	12.1156	-0.447381	0.288641	-1.54996	0.121151	0.994142	12.563	9.06081	-3.50215	0.814482	-4.29985	1.70917e-05	0.00038806	12.1156	9.06081	-3.05476	0.81701	-3.73896	0.000184785	0.0035133
KPHS_15850	3.62309	3.31294	-0.310143	0.600361	-0.516594	0.60544	0.999262	3.62309	4.55906	0.935978	0.606997	1.54198	0.123079	0.999191	3.62309	4.10766	0.484568	1.13337	0.427545	0.668982	0.8129	3.31294	4.55906	1.24612	0.674362	1.84785	0.0646238	0.805607	3.31294	4.10766	0.794711	1.06075	0.749199	0.453737	0.65651	4.55906	4.10766	-0.451409	1.04971	-0.430032	0.667172	0.813669
KPHS_25050	11.3952	11.7516	0.356345	0.275562	1.29316	0.195956	0.999262	11.3952	11.3853	-0.00996678	0.256868	-0.0388012	0.969049	0.999191	11.3952	7.66901	-3.72621	0.878664	-4.24077	2.2275e-05	0.000584473	11.7516	11.3853	-0.366312	0.291536	-1.25649	0.208938	0.999952	11.7516	7.66901	-4.08256	0.851682	-4.79353	1.63876e-06	5.28033e-05	11.3853	7.66901	-3.71625	0.848863	-4.37791	1.19822e-05	0.000360269
KPHS_25580	6.93601	6.51369	-0.422329	0.431843	-0.977969	0.32809	0.999262	6.93601	6.95566	0.0196419	0.471264	0.0416791	0.966754	0.999191	6.93601	5.42734	-1.50868	1.09388	-1.3792	0.167832	0.363448	6.51369	6.95566	0.441971	0.467146	0.946108	0.344093	0.999952	6.51369	5.42734	-1.08635	1.04324	-1.04132	0.297726	0.514922	6.95566	5.42734	-1.52832	1.01715	-1.50255	0.132956	0.318171
KPHS_21000	16.9028	17.1595	0.256695	0.464448	0.552689	0.580476	0.999262	16.9028	16.8889	-0.0139157	0.286552	-0.0485625	0.961268	0.999191	16.9028	16.4897	-0.413123	0.828788	-0.498466	0.618155	0.77852	17.1595	16.8889	-0.270611	0.428385	-0.631701	0.527583	0.999952	17.1595	16.4897	-0.669818	0.898555	-0.745439	0.456007	0.657808	16.8889	16.4897	-0.399207	0.831816	-0.479923	0.631282	0.788297
KPHS_33240	12.7594	12.5587	-0.200741	0.279423	-0.71841	0.472504	0.999262	12.7594	12.7314	-0.0279772	0.229879	-0.121704	0.903134	0.999191	12.7594	12.6246	-0.13478	0.733569	-0.183732	0.854224	0.926943	12.5587	12.7314	0.172763	0.291617	0.592431	0.553562	0.999952	12.5587	12.6246	0.0659606	0.726861	0.0907471	0.927694	0.964436	12.7314	12.6246	-0.106803	0.731632	-0.145979	0.883938	0.944016
KPHS_p300040	0	0	0	0.578376	0	NA	NA	0	0	0	0.588634	0	NA	NA	0	0	0	1.12416	0	NA	NA	0	0	0	0.714774	0	NA	NA	0	0	0	1.05444	0	NA	NA	0	0	0	1.04203	0	NA	NA
KPHS_12490	8.39456	8.5136	0.119041	0.309436	0.384704	0.700457	0.999262	8.39456	8.46325	0.0686917	0.303374	0.226426	0.82087	0.999191	8.39456	8.05317	-0.341396	0.937048	-0.364331	0.715611	0.845622	8.5136	8.46325	-0.0503496	0.338763	-0.148628	0.881847	0.999952	8.5136	8.05317	-0.460437	0.914701	-0.503374	0.614701	0.775704	8.46325	8.05317	-0.410088	0.91775	-0.44684	0.654991	0.804831
KPHS_01150	8.60749	8.94714	0.33965	0.293045	1.15904	0.246441	0.999262	8.60749	8.87622	0.268733	0.28517	0.942358	0.346009	0.999191	8.60749	8.85596	0.248476	0.900517	0.275926	0.782605	0.887734	8.94714	8.87622	-0.070917	0.312264	-0.227106	0.820341	0.999952	8.94714	8.85596	-0.0911741	0.896308	-0.101722	0.918977	0.960107	8.87622	8.85596	-0.020257	0.903171	-0.0224288	0.982106	0.98946
KPHS_29780	12.1711	12.0005	-0.170592	0.279227	-0.610942	0.541238	0.999262	12.1711	12.029	-0.142174	0.240276	-0.591709	0.554045	0.999191	12.1711	11.2321	-0.939065	0.752167	-1.24848	0.211855	0.41454	12.0005	12.029	0.0284179	0.287183	0.0989538	0.921175	0.999952	12.0005	11.2321	-0.768473	0.757283	-1.01478	0.310212	0.527606	12.029	11.2321	-0.796891	0.74213	-1.07379	0.282917	0.49737
KPHS_01620	11.2733	11.1505	-0.122824	0.271409	-0.452543	0.650878	0.999262	11.2733	11.1625	-0.110852	0.260378	-0.425736	0.6703	0.999191	11.2733	11.6814	0.408011	0.758252	0.538094	0.590512	0.762839	11.1505	11.1625	0.0119723	0.296999	0.0403108	0.967845	0.999952	11.1505	11.6814	0.530835	0.767201	0.691911	0.488993	0.686837	11.1625	11.6814	0.518863	0.748404	0.693293	0.488126	0.685708
KPHS_52430	9.52126	9.55798	0.03672	0.266827	0.137617	0.890543	0.999262	9.52126	9.54484	0.0235764	0.262784	0.0897179	0.928511	0.999191	9.52126	11.4001	1.87882	0.813303	2.31011	0.020882	0.103429	9.55798	9.54484	-0.0131436	0.289584	-0.0453879	0.963798	0.999952	9.55798	11.4001	1.8421	0.825096	2.23259	0.0255762	0.119508	9.54484	11.4001	1.85524	0.816189	2.27305	0.0230229	0.110633
KPHS_04500	9.9957	9.73486	-0.260836	0.264315	-0.986839	0.323722	0.999262	9.9957	9.85723	-0.138462	0.263207	-0.526056	0.598849	0.999191	9.9957	9.76695	-0.228749	0.845831	-0.270443	0.786819	0.889139	9.73486	9.85723	0.122374	0.287052	0.426314	0.669879	0.999952	9.73486	9.76695	0.0320865	0.868915	0.0369271	0.970543	0.986121	9.85723	9.76695	-0.0902878	0.862617	-0.104667	0.91664	0.957375
KPHS_04050	12.5592	12.2992	-0.259995	0.279463	-0.930336	0.352197	0.999262	12.5592	12.3977	-0.161542	0.232922	-0.693545	0.487968	0.999191	12.5592	12.8206	0.261437	0.73345	0.356449	0.721505	0.848906	12.2992	12.3977	0.0984531	0.287991	0.341862	0.732455	0.999952	12.2992	12.8206	0.521432	0.727983	0.71627	0.473825	0.674087	12.3977	12.8206	0.422979	0.730452	0.579065	0.562546	0.7417
KPHS_05900	13.7277	13.3159	-0.411827	0.287271	-1.43358	0.151691	0.999262	13.7277	13.4348	-0.292943	0.23025	-1.27228	0.203273	0.999191	13.7277	15.1656	1.43787	0.774711	1.85601	0.0634523	0.203183	13.3159	13.4348	0.118884	0.312423	0.380523	0.703557	0.999952	13.3159	15.1656	1.8497	0.787839	2.34781	0.018884	0.0973324	13.4348	15.1656	1.73081	0.76171	2.27227	0.0230699	0.11076
KPHS_05670	3.62309	1.99252	-1.63057	0.601633	-2.71024	0.00672342	0.359027	3.62309	0	-3.62309	0.598624	-6.05236	1.42738e-09	2.74363e-07	3.62309	0	-3.62309	1.12823	-3.21131	0.00132131	0.0149627	1.99252	0	-1.99252	0.723518	-2.75393	0.00588845	0.209917	1.99252	0	-1.99252	1.05547	-1.8878	0.059053	0.201117	0	0	0	1.04203	0	NA	NA
KPHS_p300300	0	0	0	0.578376	0	NA	NA	0	0	0	0.588634	0	NA	NA	0	0	0	1.12416	0	NA	NA	0	0	0	0.714774	0	NA	NA	0	0	0	1.05444	0	NA	NA	0	0	0	1.04203	0	NA	NA
KPHS_25170	9.47402	9.47787	0.00384498	0.267862	0.0143543	0.988547	0.999262	9.47402	9.21694	-0.257082	0.265009	-0.970086	0.332004	0.999191	9.47402	6.47387	-3.00016	0.985131	-3.04544	0.00232342	0.022559	9.47787	9.21694	-0.260927	0.294986	-0.884539	0.376405	0.999952	9.47787	6.47387	-3.004	0.958103	-3.13536	0.00171641	0.0165817	9.21694	6.47387	-2.74307	0.957235	-2.86562	0.00416192	0.035164
KPHS_25500	11.4279	11.3914	-0.0364959	0.273852	-0.133269	0.893981	0.999262	11.4279	11.197	-0.230976	0.25842	-0.893799	0.37143	0.999191	11.4279	9.9578	-1.47013	0.802258	-1.83248	0.0668794	0.209397	11.3914	11.197	-0.19448	0.295332	-0.658513	0.510209	0.999952	11.3914	9.9578	-1.43363	0.813403	-1.76251	0.0779833	0.236944	11.197	9.9578	-1.23915	0.806604	-1.53625	0.124476	0.306324
KPHS_27980	7.54911	7.94425	0.395141	0.353429	1.11802	0.263558	0.999262	7.54911	7.17639	-0.372723	0.412174	-0.904285	0.365844	0.999191	7.54911	4.93609	-2.61302	1.06663	-2.44979	0.0142939	0.0803818	7.94425	7.17639	-0.767864	0.411995	-1.86377	0.0623543	0.796231	7.94425	4.93609	-3.00816	0.998303	-3.01327	0.00258446	0.0229488	7.17639	4.93609	-2.2403	1.01096	-2.21602	0.0266905	0.122567
KPHS_19710	14.4484	14.5631	0.114662	0.304501	0.376557	0.706503	0.999262	14.4484	14.4256	-0.0228259	0.244043	-0.0935324	0.925481	0.999191	14.4484	15.9235	1.47508	0.802574	1.83794	0.0660718	0.207524	14.5631	14.4256	-0.137488	0.352623	-0.389901	0.69661	0.999952	14.5631	15.9235	1.36042	0.837194	1.62497	0.104168	0.279148	14.4256	15.9235	1.49791	0.787555	1.90197	0.057175	0.192847
KPHS_37360	12.176	12.5069	0.330989	0.279452	1.18442	0.236246	0.999262	12.176	11.9608	-0.215173	0.240974	-0.892929	0.371895	0.999191	12.176	12.6179	0.441906	0.733003	0.602871	0.546594	0.732304	12.5069	11.9608	-0.546162	0.288435	-1.89353	0.058287	0.77663	12.5069	12.6179	0.110917	0.726971	0.152574	0.878734	0.938262	11.9608	12.6179	0.657079	0.729676	0.900509	0.36785	0.581951
KPHS_19240	9.82449	10.2248	0.400348	0.264196	1.51534	0.129685	0.999262	9.82449	9.73922	-0.085268	0.262693	-0.324592	0.74549	0.999191	9.82449	8.84701	-0.977481	0.87106	-1.12217	0.261789	0.473075	10.2248	9.73922	-0.485616	0.28882	-1.68138	0.0926892	0.930459	10.2248	8.84701	-1.37783	0.868558	-1.58634	0.112662	0.291981	9.73922	8.84701	-0.892213	0.885823	-1.00721	0.313833	0.528488
KPHS_08330	10.1395	10.258	0.118444	0.264112	0.448462	0.65382	0.999262	10.1395	10.1893	0.0498129	0.26431	0.188464	0.850513	0.999191	10.1395	9.21949	-0.920043	0.853499	-1.07797	0.281049	0.493718	10.258	10.1893	-0.0686312	0.290402	-0.236332	0.813175	0.999952	10.258	9.21949	-1.03849	0.863861	-1.20215	0.229307	0.439776	10.1893	9.21949	-0.969856	0.863712	-1.12289	0.261483	0.474863
KPHS_08620	12.9578	12.6874	-0.27037	0.279785	-0.966351	0.333869	0.999262	12.9578	12.7974	-0.160394	0.229231	-0.699702	0.484113	0.999191	12.9578	12.1905	-0.767288	0.733403	-1.0462	0.295467	0.507371	12.6874	12.7974	0.109977	0.293351	0.374898	0.707737	0.999952	12.6874	12.1905	-0.496918	0.728887	-0.68175	0.495397	0.6915	12.7974	12.1905	-0.606895	0.729558	-0.831866	0.405484	0.614564
KPHS_26230	9.30122	9.13724	-0.16398	0.27434	-0.597726	0.550022	0.999262	9.30122	9.22439	-0.0768322	0.265968	-0.288878	0.772675	0.999191	9.30122	8.05835	-1.24287	0.910717	-1.36472	0.172342	0.369334	9.13724	9.22439	0.087148	0.300227	0.290273	0.771607	0.999952	9.13724	8.05835	-1.07889	0.907921	-1.18831	0.234712	0.445286	9.22439	8.05835	-1.16604	0.908286	-1.28378	0.199219	0.406443
KPHS_22200	12.2304	12.147	-0.0833822	0.279441	-0.298389	0.765406	0.999262	12.2304	11.9121	-0.318363	0.240945	-1.32131	0.186399	0.999191	12.2304	10.9431	-1.28729	0.76085	-1.6919	0.0906642	0.252032	12.147	11.9121	-0.23498	0.287334	-0.817795	0.413474	0.999952	12.147	10.9431	-1.2039	0.763907	-1.57598	0.11503	0.295625	11.9121	10.9431	-0.968923	0.752482	-1.28764	0.197872	0.404155
KPHS_05010	12.659	13.1467	0.487729	0.280522	1.73865	0.082097	0.937734	12.659	12.7382	0.0791783	0.230246	0.343885	0.730932	0.999191	12.659	15.4627	2.80368	0.778011	3.60365	0.000313775	0.00517729	13.1467	12.7382	-0.408551	0.298826	-1.36719	0.171567	0.999952	13.1467	15.4627	2.31595	0.796854	2.90637	0.00365648	0.0305996	12.7382	15.4627	2.7245	0.766898	3.55263	0.000381407	0.00601974
KPHS_27180	6.06328	5.87283	-0.190451	0.488655	-0.389746	0.696724	0.999262	6.06328	5.81779	-0.245489	0.572163	-0.429054	0.667884	0.999191	6.06328	4.02541	-2.03787	1.12488	-1.81163	0.0700441	0.214316	5.87283	5.81779	-0.0550379	0.520604	-0.105719	0.915805	0.999952	5.87283	4.02541	-1.84741	1.05708	-1.74766	0.0805233	0.241256	5.81779	4.02541	-1.79238	1.04472	-1.71566	0.0862249	0.246141
KPHS_28320	10.8489	11.0913	0.242465	0.268666	0.902478	0.366803	0.999262	10.8489	10.583	-0.265872	0.265578	-1.00111	0.316775	0.999191	10.8489	7.51176	-3.33711	0.900776	-3.7047	0.000211638	0.00379467	11.0913	10.583	-0.508337	0.296644	-1.71363	0.0865969	0.910452	11.0913	7.51176	-3.57957	0.873757	-4.09676	4.18971e-05	0.000867108	10.583	7.51176	-3.07124	0.877483	-3.50005	0.00046517	0.00701451
KPHS_15140	13.2267	13.3537	0.127018	0.283435	0.448138	0.654054	0.999262	13.2267	13.513	0.286231	0.228931	1.25029	0.211192	0.999191	13.2267	12.3896	-0.837143	0.733072	-1.14197	0.253468	0.463372	13.3537	13.513	0.159213	0.314616	0.506055	0.612818	0.999952	13.3537	12.3896	-0.964161	0.730211	-1.32039	0.186706	0.39211	13.513	12.3896	-1.12337	0.731358	-1.53601	0.124536	0.306331
KPHS_38800	12.116	12.1445	0.028511	0.279379	0.102051	0.918716	0.999262	12.116	11.9949	-0.121093	0.241242	-0.501958	0.615697	0.999191	12.116	12.2266	0.110598	0.732961	0.150892	0.880061	0.942898	12.1445	11.9949	-0.149604	0.287153	-0.520991	0.602373	0.999952	12.1445	12.2266	0.0820867	0.731183	0.112266	0.910613	0.954981	11.9949	12.2266	0.231691	0.727312	0.318558	0.750062	0.86739
KPHS_52920	12.3177	12.9678	0.650175	0.279894	2.32293	0.0201827	0.55532	12.3177	12.5779	0.260287	0.233566	1.1144	0.265106	0.999191	12.3177	12.1291	-0.188596	0.732664	-0.257411	0.796862	0.895524	12.9678	12.5779	-0.389888	0.29469	-1.32305	0.18582	0.999952	12.9678	12.1291	-0.838771	0.730002	-1.149	0.250557	0.463793	12.5779	12.1291	-0.448883	0.728749	-0.615964	0.537918	0.724131
KPHS_47770	11.1096	11.3265	0.216897	0.271496	0.798894	0.424352	0.999262	11.1096	10.8588	-0.250779	0.263709	-0.950968	0.341621	0.999191	11.1096	8.66546	-2.44417	0.843775	-2.8967	0.00377105	0.0323517	11.3265	10.8588	-0.467675	0.296447	-1.5776	0.114657	0.976462	11.3265	8.66546	-2.66106	0.839003	-3.1717	0.00151549	0.0152479	10.8588	8.66546	-2.19339	0.846735	-2.59041	0.00958619	0.0626548
KPHS_26580	7.86154	7.74495	-0.11659	0.348701	-0.334356	0.738111	0.999262	7.86154	7.83135	-0.0301919	0.350695	-0.0860916	0.931394	0.999191	7.86154	5.91233	-1.9492	1.04606	-1.86338	0.0624085	0.201498	7.74495	7.83135	0.0863983	0.393748	0.219425	0.826319	0.999952	7.74495	5.91233	-1.83261	0.996945	-1.83823	0.0660285	0.214553	7.83135	5.91233	-1.91901	0.986105	-1.94605	0.0516483	0.180853
KPHS_22060	7.8029	7.89092	0.0880198	0.345632	0.254663	0.798983	0.999262	7.8029	7.88243	0.0795233	0.351166	0.226455	0.820848	0.999191	7.8029	6.86527	-0.93763	1.01662	-0.922301	0.356372	0.569689	7.89092	7.88243	-0.00849659	0.385611	-0.0220341	0.982421	0.999952	7.89092	6.86527	-1.02565	0.967691	-1.05989	0.289193	0.506532	7.88243	6.86527	-1.01715	0.961831	-1.05752	0.290275	0.503579
KPHS_39180	13.9593	13.9275	-0.0318023	0.294621	-0.107943	0.914041	0.999262	13.9593	14.0334	0.0741073	0.235424	0.314782	0.752927	0.999191	13.9593	14.1119	0.152589	0.751379	0.203079	0.839073	0.916742	13.9275	14.0334	0.10591	0.336209	0.315011	0.752753	0.999952	13.9275	14.1119	0.184392	0.754599	0.244357	0.806954	0.899942	14.0334	14.1119	0.0784822	0.746263	0.105167	0.916243	0.957231
KPHS_t00240	7.17053	5.87283	-1.2977	0.448846	-2.8912	0.00383773	0.284684	7.17053	6.80494	-0.365587	0.465326	-0.785659	0.432067	0.999191	7.17053	6.94573	-0.224798	1.04203	-0.21573	0.829198	0.912325	5.87283	6.80494	0.932117	0.491787	1.89537	0.058044	0.775313	5.87283	6.94573	1.07291	1.02467	1.04708	0.295063	0.512503	6.80494	6.94573	0.140789	0.992607	0.141838	0.887208	0.944759
KPHS_t00710	11.4467	11.232	-0.214665	0.272977	-0.786385	0.431642	0.999262	11.4467	11.282	-0.164628	0.257381	-0.639628	0.522414	0.999191	11.4467	12.0964	0.649721	0.746712	0.87011	0.384241	0.596488	11.232	11.282	0.0500374	0.29592	0.169091	0.865725	0.999952	11.232	12.0964	0.864387	0.755715	1.1438	0.252706	0.465449	11.282	12.0964	0.814349	0.740457	1.09979	0.271423	0.484419
KPHS_51000	9.44449	10.0082	0.563732	0.266182	2.11784	0.0341886	0.703636	9.44449	9.28496	-0.159529	0.264434	-0.603286	0.546318	0.999191	9.44449	6.08468	-3.35981	0.997585	-3.36795	0.000757307	0.00991132	10.0082	9.28496	-0.723261	0.292067	-2.47636	0.0132731	0.353709	10.0082	6.08468	-3.92354	0.954407	-4.11098	3.9399e-05	0.000818556	9.28496	6.08468	-3.20028	0.96473	-3.31728	0.000908971	0.0116478
KPHS_23330	9.74885	9.57123	-0.177623	0.265506	-0.668998	0.503497	0.999262	9.74885	9.58779	-0.161057	0.262602	-0.613314	0.539669	0.999191	9.74885	9.13377	-0.615081	0.864943	-0.711123	0.477008	0.674662	9.57123	9.58779	0.0165656	0.289096	0.0573015	0.954305	0.999952	9.57123	9.13377	-0.437459	0.885222	-0.49418	0.621179	0.779392	9.58779	9.13377	-0.454024	0.88661	-0.51209	0.608588	0.773983
KPHS_37580	10.2127	10.4738	0.261155	0.264573	0.98708	0.323603	0.999262	10.2127	10.3913	0.178635	0.264942	0.674241	0.500158	0.999191	10.2127	9.91419	-0.298493	0.836713	-0.356745	0.721283	0.848906	10.4738	10.3913	-0.08252	0.293672	-0.280994	0.778715	0.999952	10.4738	9.91419	-0.559648	0.84112	-0.665361	0.50582	0.699516	10.3913	9.91419	-0.477128	0.83605	-0.570694	0.568207	0.746031
KPHS_10530	8.11285	7.61212	-0.500734	0.345897	-1.44764	0.147718	0.999262	8.11285	8.83791	0.725063	0.304002	2.38506	0.0170764	0.592935	8.11285	6.22025	-1.8926	1.03004	-1.83741	0.0661492	0.207524	7.61212	8.83791	1.2258	0.365119	3.35725	0.00078721	0.0378353	7.61212	6.22025	-1.39187	0.995124	-1.39869	0.161907	0.363009	8.83791	6.22025	-2.61766	0.968105	-2.7039	0.00685302	0.0501127
KPHS_p200220	3.9457	3.45036	-0.495342	0.596053	-0.831038	0.405952	0.999262	3.9457	3.35536	-0.590342	0.608217	-0.970611	0.331742	0.999191	3.9457	1.95077	-1.99493	1.13056	-1.76455	0.0776389	0.228207	3.45036	3.35536	-0.0949998	0.706295	-0.134504	0.893004	0.999952	3.45036	1.95077	-1.49958	1.0581	-1.41724	0.156414	0.355883	3.35536	1.95077	-1.40458	1.04616	-1.34261	0.179398	0.384096
KPHS_47590	11.5096	11.7644	0.254751	0.276285	0.922059	0.356498	0.999262	11.5096	11.5704	0.0607719	0.253336	0.239887	0.810418	0.999191	11.5096	9.97434	-1.53531	0.79981	-1.91959	0.0549099	0.187637	11.7644	11.5704	-0.193979	0.290035	-0.668814	0.503614	0.999952	11.7644	9.97434	-1.79006	0.803212	-2.22862	0.0258391	0.119966	11.5704	9.97434	-1.59608	0.797183	-2.00215	0.0452691	0.168491
KPHS_36360	14.1153	14.6648	0.549414	0.302661	1.81528	0.0694812	0.887907	14.1153	14.3491	0.233781	0.239783	0.974968	0.329576	0.999191	14.1153	8.48106	-5.63429	0.840251	-6.70548	2.00748e-11	2.76878e-09	14.6648	14.3491	-0.315633	0.352705	-0.894892	0.370845	0.999952	14.6648	8.48106	-6.1837	0.855087	-7.23166	4.77174e-13	7.33621e-11	14.3491	8.48106	-5.86807	0.837442	-7.00713	2.4325e-12	3.96718e-10
KPHS_18040	15.8676	15.5748	-0.292791	0.356099	-0.822219	0.410952	0.999262	15.8676	15.5753	-0.292338	0.271118	-1.07827	0.280912	0.999191	15.8676	16.0357	0.1681	0.832245	0.201984	0.839929	0.916798	15.5748	15.5753	0.000452593	0.378465	0.00119586	0.999046	0.999952	15.5748	16.0357	0.460891	0.874529	0.527016	0.598182	0.764928	15.5753	16.0357	0.460439	0.811397	0.567464	0.570399	0.747659
KPHS_09570	12.2906	12.4298	0.139201	0.279507	0.498024	0.618467	0.999262	12.2906	12.3985	0.107838	0.235185	0.458527	0.646574	0.999191	12.2906	11.4388	-0.851821	0.745974	-1.14189	0.253499	0.463372	12.4298	12.3985	-0.0313628	0.288521	-0.108702	0.913439	0.999952	12.4298	11.4388	-0.991023	0.746721	-1.32717	0.184454	0.390151	12.3985	11.4388	-0.95966	0.73722	-1.30173	0.193009	0.398762
KPHS_02540	13.7836	13.8649	0.0812637	0.292508	0.277817	0.781153	0.999262	13.7836	14.1046	0.320975	0.234772	1.36718	0.171569	0.999191	13.7836	15.6273	1.84367	0.784992	2.34865	0.0188416	0.0967072	13.8649	14.1046	0.239712	0.336284	0.712825	0.475954	0.999952	13.8649	15.6273	1.76241	0.809712	2.17658	0.0295116	0.130068	14.1046	15.6273	1.5227	0.777197	1.95921	0.0500878	0.178875
KPHS_46480	13.703	13.679	-0.0239514	0.290088	-0.082566	0.934197	0.999262	13.703	13.7308	0.027816	0.231407	0.120204	0.904322	0.999191	13.703	14.0973	0.394339	0.746978	0.527913	0.59756	0.767142	13.679	13.7308	0.0517674	0.325153	0.159209	0.873504	0.999952	13.679	14.0973	0.418291	0.749539	0.558064	0.576801	0.752428	13.7308	14.0973	0.366523	0.742227	0.493816	0.621436	0.781807
KPHS_36180	10.3304	10.3791	0.0487413	0.264554	0.18424	0.853825	0.999262	10.3304	10.3167	-0.0136973	0.265049	-0.0516783	0.958785	0.999191	10.3304	10.6345	0.304089	0.814828	0.373193	0.709005	0.841513	10.3791	10.3167	-0.0624385	0.292357	-0.213569	0.830883	0.999952	10.3791	10.6345	0.255347	0.820878	0.311066	0.75575	0.868595	10.3167	10.6345	0.317786	0.810138	0.392261	0.694865	0.832354
KPHS_11910	13.9059	13.7394	-0.166557	0.292471	-0.569482	0.569029	0.999262	13.9059	13.8372	-0.0687335	0.233499	-0.294364	0.76848	0.999191	13.9059	13.6668	-0.239127	0.742554	-0.322033	0.747428	0.866842	13.7394	13.8372	0.0978233	0.328517	0.297773	0.765877	0.999952	13.7394	13.6668	-0.0725702	0.74119	-0.0979103	0.922003	0.961113	13.8372	13.6668	-0.170393	0.73797	-0.230895	0.817396	0.909495
KPHS_48740	16.5047	16.6283	0.123537	0.424266	0.291178	0.770915	0.999262	16.5047	16.354	-0.150699	0.281136	-0.536035	0.591934	0.999191	16.5047	18.4312	1.92647	0.818748	2.35295	0.0186252	0.0961466	16.6283	16.354	-0.274236	0.409323	-0.669973	0.502875	0.999952	16.6283	18.4312	1.80294	0.900617	2.00189	0.0452965	0.171648	16.354	18.4312	2.07717	0.831615	2.49776	0.0124982	0.0748221
KPHS_43290	12.1448	12.2059	0.0610335	0.279432	0.21842	0.827102	0.999262	12.1448	12.1508	0.00601036	0.239236	0.0251231	0.979957	0.999191	12.1448	12.0623	-0.0825053	0.733865	-0.112426	0.910486	0.95967	12.2059	12.1508	-0.0550232	0.287133	-0.19163	0.848032	0.999952	12.2059	12.0623	-0.143539	0.732589	-0.195934	0.844662	0.920252	12.1508	12.0623	-0.0885156	0.726894	-0.121772	0.903079	0.951231
KPHS_48210	7.17053	7.53696	0.366431	0.382685	0.957526	0.338302	0.999262	7.17053	6.94368	-0.22685	0.455272	-0.498274	0.618291	0.999191	7.17053	7.27425	0.103718	1.02514	0.101175	0.919412	0.96385	7.53696	6.94368	-0.593281	0.435422	-1.36254	0.173027	0.999952	7.53696	7.27425	-0.262713	0.961344	-0.273277	0.78464	0.885607	6.94368	7.27425	0.330568	0.975768	0.338777	0.734777	0.858756
KPHS_06590	9.06105	9.15996	0.0989042	0.277927	0.355864	0.721942	0.999262	9.06105	8.92271	-0.138338	0.273622	-0.50558	0.613151	0.999191	9.06105	11.1447	2.08363	0.830175	2.50987	0.0120776	0.0731674	9.15996	8.92271	-0.237242	0.306364	-0.774381	0.438706	0.999952	9.15996	11.1447	1.98473	0.838822	2.36609	0.0179773	0.0942843	8.92271	11.1447	2.22197	0.834797	2.66169	0.00777504	0.0542712
KPHS_45190	9.81957	9.77139	-0.0481858	0.264381	-0.182259	0.85538	0.999262	9.81957	9.6031	-0.21647	0.262675	-0.824097	0.409884	0.999191	9.81957	15.1187	5.29913	0.827403	6.40453	1.5083e-10	1.65574e-08	9.77139	9.6031	-0.168284	0.287875	-0.584573	0.558835	0.999952	9.77139	15.1187	5.34732	0.852404	6.27322	3.53646e-10	3.45994e-08	9.6031	15.1187	5.5156	0.832705	6.62372	3.50282e-11	4.38423e-09
KPHS_14360	8.23616	7.90295	-0.333213	0.331691	-1.00459	0.315095	0.999262	8.23616	8.49642	0.260265	0.308034	0.844925	0.398153	0.999191	8.23616	6.93451	-1.30165	0.997005	-1.30556	0.191703	0.391782	7.90295	8.49642	0.593478	0.36196	1.63962	0.101083	0.938789	7.90295	6.93451	-0.968435	0.96464	-1.00393	0.31541	0.532668	8.49642	6.93451	-1.56191	0.950747	-1.64283	0.100419	0.269956
KPHS_20320	11.3561	11.805	0.448892	0.275534	1.62917	0.103277	0.999262	11.3561	11.0971	-0.259009	0.26005	-0.995996	0.319252	0.999191	11.3561	9.85589	-1.50022	0.806734	-1.85962	0.06294	0.202243	11.805	11.0971	-0.707901	0.292953	-2.41643	0.0156734	0.394251	11.805	9.85589	-1.94911	0.806184	-2.4177	0.0156191	0.085413	11.0971	9.85589	-1.24121	0.813585	-1.5256	0.127109	0.308455
KPHS_36980	10.9964	11.1018	0.105363	0.269456	0.391021	0.695781	0.999262	10.9964	11.03	0.0335727	0.263594	0.127365	0.898651	0.999191	10.9964	11.1802	0.183713	0.779551	0.235666	0.813692	0.903748	11.1018	11.03	-0.0717906	0.297614	-0.24122	0.809385	0.999952	11.1018	11.1802	0.0783502	0.78275	0.100096	0.920268	0.9608	11.03	11.1802	0.150141	0.764519	0.196386	0.844308	0.924836
KPHS_32950	7.89311	8.03445	0.141334	0.337871	0.418308	0.675722	0.999262	7.89311	7.7164	-0.176715	0.355523	-0.497057	0.619149	0.999191	7.89311	8.10414	0.211029	0.954231	0.221151	0.824975	0.909705	8.03445	7.7164	-0.318049	0.386877	-0.822094	0.411023	0.999952	8.03445	8.10414	0.0696954	0.923049	0.0755056	0.939812	0.970285	7.7164	8.10414	0.387745	0.929021	0.417369	0.676408	0.820171
KPHS_41030	11.1546	10.8612	-0.293458	0.269103	-1.0905	0.275491	0.999262	11.1546	10.9737	-0.180898	0.262803	-0.688342	0.491238	0.999191	11.1546	11.4717	0.317096	0.766789	0.413537	0.679213	0.819535	10.8612	10.9737	0.11256	0.297925	0.377813	0.705569	0.999952	10.8612	11.4717	0.610554	0.781641	0.781118	0.434733	0.639031	10.9737	11.4717	0.497994	0.758818	0.656275	0.511647	0.704982
KPHS_13840	13.1263	13.8452	0.718831	0.287244	2.50251	0.0123317	0.467216	13.1263	10.8233	-2.303	0.247634	-9.30001	0	0	13.1263	10.9106	-2.21576	0.762756	-2.90494	0.00367318	0.031756	13.8452	10.8233	-3.02183	0.314725	-9.60148	0	0	13.8452	10.9106	-2.9346	0.771744	-3.80255	0.000143215	0.0023712	10.8233	10.9106	0.0872353	0.78053	0.111764	0.91101	0.954645
KPHS_17540	9.89481	9.5918	-0.303008	0.265064	-1.14315	0.252976	0.999262	9.89481	10.1893	0.294542	0.263742	1.11678	0.264087	0.999191	9.89481	10.0122	0.11739	0.842348	0.13936	0.889166	0.948086	9.5918	10.1893	0.59755	0.289383	2.06491	0.0389316	0.633138	9.5918	10.0122	0.420398	0.865185	0.485905	0.627035	0.782666	10.1893	10.0122	-0.177153	0.84027	-0.210829	0.833021	0.919467
KPHS_35320	11.0839	10.6957	-0.388212	0.268035	-1.44836	0.147516	0.999262	11.0839	11.167	0.0831416	0.261995	0.31734	0.750985	0.999191	11.0839	9.47517	-1.6087	0.82271	-1.95536	0.0505405	0.178795	10.6957	11.167	0.471354	0.296939	1.58738	0.112427	0.974435	10.6957	9.47517	-1.22048	0.84661	-1.44161	0.149412	0.347384	11.167	9.47517	-1.69184	0.824009	-2.05318	0.0400553	0.15667
KPHS_11620	7.93619	8.44537	0.509184	0.325058	1.56644	0.117245	0.999262	7.93619	8.82818	0.891989	0.312569	2.85373	0.00432088	0.223606	7.93619	8.13388	0.197698	0.951354	0.207807	0.83538	0.914988	8.44537	8.82818	0.382806	0.329558	1.16157	0.245409	0.999952	8.44537	8.13388	-0.311486	0.914013	-0.340789	0.733262	0.855526	8.82818	8.13388	-0.694292	0.91246	-0.760901	0.446716	0.652259
KPHS_31350	8.79967	8.73487	-0.0647978	0.293132	-0.221053	0.825051	0.999262	8.79967	8.97071	0.171042	0.277961	0.615346	0.538326	0.999191	8.79967	8.60657	-0.193096	0.902277	-0.21401	0.830539	0.91322	8.73487	8.97071	0.23584	0.315799	0.746803	0.455182	0.999952	8.73487	8.60657	-0.128298	0.901165	-0.142369	0.886788	0.940999	8.97071	8.60657	-0.364138	0.904797	-0.402453	0.687351	0.827087
KPHS_35980	0	0	0	0.578376	0	NA	NA	0	0	0	0.588634	0	NA	NA	0	0	0	1.12416	0	NA	NA	0	0	0	0.714774	0	NA	NA	0	0	0	1.05444	0	NA	NA	0	0	0	1.04203	0	NA	NA
KPHS_31600	11.9884	11.9812	-0.00725231	0.278954	-0.0259982	0.979259	0.999262	11.9884	11.8943	-0.0941473	0.243735	-0.386269	0.699297	0.999191	11.9884	10.2492	-1.73925	0.782998	-2.22127	0.0263325	0.121373	11.9812	11.8943	-0.086895	0.287493	-0.302251	0.762461	0.999952	11.9812	10.2492	-1.732	0.788901	-2.19546	0.0281307	0.126503	11.8943	10.2492	-1.6451	0.780329	-2.10822	0.035012	0.144616
KPHS_45990	9.17075	9.24742	0.0766679	0.274511	0.279289	0.780023	0.999262	9.17075	9.30382	0.133072	0.266578	0.499186	0.617648	0.999191	9.17075	8.84701	-0.323739	0.884365	-0.366069	0.714313	0.844903	9.24742	9.30382	0.0564042	0.296816	0.190031	0.849285	0.999952	9.24742	8.84701	-0.400407	0.893435	-0.448166	0.654034	0.800763	9.30382	8.84701	-0.456811	0.897008	-0.509261	0.610569	0.774608
KPHS_40740	12.1137	12.7691	0.655456	0.279399	2.34595	0.0189786	0.537393	12.1137	12.0715	-0.0421218	0.240433	-0.175191	0.860929	0.999191	12.1137	10.0646	-2.04905	0.786846	-2.60413	0.00921077	0.0606423	12.7691	12.0715	-0.697577	0.290484	-2.40143	0.0163311	0.403258	12.7691	10.0646	-2.70451	0.790534	-3.42111	0.000623656	0.00754133	12.0715	10.0646	-2.00693	0.78725	-2.54929	0.0107943	0.067552
KPHS_34050	12.4081	12.4076	-0.000523373	0.279515	-0.00187244	0.998506	0.999899	12.4081	12.2429	-0.165247	0.235596	-0.7014	0.483053	0.999191	12.4081	11.4644	-0.943717	0.745314	-1.2662	0.205441	0.40741	12.4076	12.2429	-0.164724	0.287891	-0.572174	0.567204	0.999952	12.4076	11.4644	-0.943194	0.746069	-1.26422	0.206152	0.415625	12.2429	11.4644	-0.77847	0.735877	-1.05788	0.29011	0.503579
KPHS_11230	8.4121	8.70084	0.28874	0.304162	0.949299	0.342469	0.999262	8.4121	8.86038	0.448278	0.29191	1.53567	0.124619	0.999191	8.4121	6.79255	-1.61956	0.998021	-1.62277	0.104638	0.273787	8.70084	8.86038	0.159537	0.319669	0.499071	0.617729	0.999952	8.70084	6.79255	-1.9083	0.955626	-1.99691	0.045835	0.172047	8.86038	6.79255	-2.06784	0.951994	-2.17211	0.0298473	0.130717
KPHS_30000	9.18358	9.11674	-0.0668386	0.276466	-0.241761	0.808966	0.999262	9.18358	9.08688	-0.0967002	0.268984	-0.359502	0.71922	0.999191	9.18358	7.25633	-1.92724	0.951238	-2.02604	0.0427612	0.162671	9.11674	9.08688	-0.0298616	0.303335	-0.0984444	0.921579	0.999952	9.11674	7.25633	-1.8604	0.933005	-1.99399	0.046153	0.172945	9.08688	7.25633	-1.83054	0.931773	-1.96458	0.0494629	0.17783
KPHS_30550	9.53734	9.65891	0.121573	0.266107	0.456855	0.647775	0.999262	9.53734	9.27544	-0.261899	0.264225	-0.991198	0.321589	0.999191	9.53734	7.85312	-1.68421	0.914963	-1.84075	0.0656588	0.207143	9.65891	9.27544	-0.383472	0.292418	-1.31138	0.189728	0.999952	9.65891	7.85312	-1.80579	0.904262	-1.99697	0.045828	0.172047	9.27544	7.85312	-1.42232	0.911086	-1.56112	0.118495	0.297732
KPHS_02290	13.2746	13.4311	0.156587	0.284353	0.550677	0.581855	0.999262	13.2746	12.6717	-0.602883	0.22946	-2.6274	0.00860406	0.370456	13.2746	7.12427	-6.15029	0.897505	-6.85265	7.24931e-12	1.05389e-09	13.4311	12.6717	-0.75947	0.303417	-2.50305	0.0123127	0.341644	13.4311	7.12427	-6.30687	0.867001	-7.27435	3.48166e-13	5.51024e-11	12.6717	7.12427	-5.5474	0.861713	-6.43765	1.21339e-10	1.30609e-08
KPHS_14430	8.50495	8.31197	-0.192975	0.311933	-0.618643	0.536152	0.999262	8.50495	8.62572	0.120766	0.294725	0.409758	0.681983	0.999191	8.50495	7.19181	-1.31314	0.973769	-1.34851	0.177494	0.377219	8.31197	8.62572	0.313741	0.340753	0.92073	0.357191	0.999952	8.31197	7.19181	-1.12016	0.945352	-1.18492	0.236051	0.446523	8.62572	7.19181	-1.4339	0.939545	-1.52617	0.126968	0.308455
KPHS_03410	7.82271	7.32099	-0.501721	0.366537	-1.36881	0.171058	0.999262	7.82271	7.73736	-0.085355	0.357817	-0.238543	0.81146	0.999191	7.82271	5.842	-1.98072	1.04872	-1.8887	0.0589314	0.195795	7.32099	7.73736	0.416366	0.414665	1.0041	0.31533	0.999952	7.32099	5.842	-1.479	1.01095	-1.46297	0.143475	0.338614	7.73736	5.842	-1.89536	0.988919	-1.9166	0.055289	0.188926
KPHS_03140	7.76927	7.22849	-0.540783	0.37213	-1.45321	0.146166	0.999262	7.76927	7.4032	-0.366072	0.382532	-0.95697	0.338582	0.999191	7.76927	6.00108	-1.76819	1.04796	-1.68727	0.091552	0.252802	7.22849	7.4032	0.17471	0.431035	0.405327	0.685237	0.999952	7.22849	6.00108	-1.22741	1.01203	-1.21282	0.225199	0.435271	7.4032	6.00108	-1.40212	0.995918	-1.40786	0.159171	0.356348
KPHS_41290	8.67443	8.72136	0.0469242	0.296636	0.158188	0.874309	0.999262	8.67443	8.68446	0.01003	0.287936	0.0348342	0.972212	0.999191	8.67443	12.0011	3.32666	0.824274	4.03587	5.44003e-05	0.00122949	8.72136	8.68446	-0.0368942	0.324196	-0.113802	0.909395	0.999952	8.72136	12.0011	3.27974	0.822317	3.98841	6.65172e-05	0.00123099	8.68446	12.0011	3.31663	0.822347	4.03313	5.50383e-05	0.00124986
KPHS_50660	12.0528	12.1979	0.145188	0.279333	0.519767	0.603226	0.999262	12.0528	12.3257	0.272908	0.238423	1.14464	0.25236	0.999191	12.0528	10.9149	-1.13789	0.762937	-1.49146	0.135841	0.319777	12.1979	12.3257	0.12772	0.287478	0.444278	0.656842	0.999952	12.1979	10.9149	-1.28308	0.764213	-1.67895	0.0931614	0.260146	12.3257	10.9149	-1.4108	0.752821	-1.87401	0.0609285	0.200221
KPHS_39380	11.7901	11.2667	-0.523417	0.274927	-1.90384	0.0569311	0.833252	11.7901	11.8533	0.0631282	0.24644	0.25616	0.797827	0.999191	11.7901	11.7744	-0.0157558	0.743286	-0.0211974	0.983088	0.992871	11.2667	11.8533	0.586545	0.291921	2.00926	0.0445096	0.680668	11.2667	11.7744	0.507661	0.761271	0.666859	0.504862	0.698815	11.8533	11.7744	-0.078884	0.731567	-0.107829	0.914131	0.956054
KPHS_p301490	0	0	0	0.578376	0	NA	NA	0	0	0	0.588634	0	NA	NA	0	0	0	1.12416	0	NA	NA	0	0	0	0.714774	0	NA	NA	0	0	0	1.05444	0	NA	NA	0	0	0	1.04203	0	NA	NA
KPHS_35180	9.19122	9.1897	-0.00151201	0.275071	-0.00549681	0.995614	0.99962	9.19122	9.01716	-0.174053	0.270032	-0.644566	0.519209	0.999191	9.19122	8.18213	-1.00908	0.90803	-1.11129	0.266444	0.476464	9.1897	9.01716	-0.172541	0.303469	-0.568563	0.569653	0.999952	9.1897	8.18213	-1.00757	0.904603	-1.11383	0.265353	0.47915	9.01716	8.18213	-0.835031	0.909455	-0.918166	0.358532	0.572417
KPHS_34270	9.82449	9.40788	-0.416611	0.26673	-1.56192	0.118307	0.999262	9.82449	9.47375	-0.350738	0.262962	-1.3338	0.18227	0.999191	9.82449	11.0652	1.24073	0.815493	1.52145	0.128146	0.308602	9.40788	9.47375	0.0658729	0.291995	0.225596	0.821516	0.999952	9.40788	11.0652	1.65734	0.837458	1.97902	0.0478139	0.176336	9.47375	11.0652	1.59147	0.827021	1.92434	0.0543115	0.186657
KPHS_01360	12.7532	12.7482	-0.00496258	0.279412	-0.0177608	0.98583	0.999262	12.7532	12.5021	-0.251056	0.231146	-1.08614	0.277418	0.999191	12.7532	13.075	0.321778	0.733983	0.438399	0.661097	0.807681	12.7482	12.5021	-0.246094	0.291436	-0.844418	0.398436	0.999952	12.7482	13.075	0.32674	0.727579	0.449079	0.653375	0.80033	12.5021	13.075	0.572834	0.731141	0.78348	0.433346	0.63994
KPHS_01810	11.9884	11.8042	-0.184238	0.278408	-0.661755	0.508128	0.999262	11.9884	11.8485	-0.139976	0.244259	-0.573067	0.5666	0.999191	11.9884	12.0254	0.0369965	0.735804	0.0502804	0.959899	0.981989	11.8042	11.8485	0.0442612	0.288202	0.153577	0.877943	0.999952	11.8042	12.0254	0.221234	0.740613	0.298718	0.765155	0.874177	11.8485	12.0254	0.176973	0.728957	0.242775	0.808179	0.902598
KPHS_07240	16.9935	16.7453	-0.248132	0.450601	-0.550668	0.581861	0.999262	16.9935	16.6522	-0.341215	0.285722	-1.19422	0.232392	0.999191	16.9935	17.0447	0.0512188	0.821794	0.0623256	0.950304	0.976817	16.7453	16.6522	-0.0930829	0.416773	-0.223342	0.823269	0.999952	16.7453	17.0447	0.299351	0.899808	0.332683	0.739374	0.85993	16.6522	17.0447	0.392434	0.83389	0.470606	0.637922	0.793928
KPHS_17810	12.7626	13.2442	0.481524	0.281111	1.71293	0.0867246	0.954294	12.7626	12.6086	-0.154029	0.230425	-0.668455	0.503843	0.999191	12.7626	13.3741	0.611445	0.734338	0.832648	0.405043	0.61432	13.2442	12.6086	-0.635553	0.299382	-2.12289	0.0337635	0.598537	13.2442	13.3741	0.129921	0.731698	0.17756	0.859068	0.927869	12.6086	13.3741	0.765474	0.732168	1.04549	0.295797	0.50852
KPHS_p100980	0	0	0	0.578376	0	NA	NA	0	0	0	0.588634	0	NA	NA	0	0	0	1.12416	0	NA	NA	0	0	0	0.714774	0	NA	NA	0	0	0	1.05444	0	NA	NA	0	0	0	1.04203	0	NA	NA
KPHS_p100450	0	0	0	0.578376	0	NA	NA	0	0	0	0.588634	0	NA	NA	0	0	0	1.12416	0	NA	NA	0	0	0	0.714774	0	NA	NA	0	0	0	1.05444	0	NA	NA	0	0	0	1.04203	0	NA	NA
KPHS_31970	5.46685	5.34781	-0.119042	0.527578	-0.225639	0.821482	0.999262	5.46685	5.12348	-0.343372	0.596002	-0.576125	0.56453	0.999191	5.46685	5.18369	-0.283167	1.13301	-0.249925	0.802646	0.899277	5.34781	5.12348	-0.22433	0.573961	-0.390845	0.695912	0.999952	5.34781	5.18369	-0.164124	1.0615	-0.154616	0.877124	0.937418	5.12348	5.18369	0.0602054	1.04868	0.0574108	0.954218	0.975238
KPHS_46560	12.4239	12.1064	-0.317526	0.279426	-1.13635	0.255809	0.999262	12.4239	12.4552	0.0313182	0.233444	0.134157	0.893278	0.999191	12.4239	12.2005	-0.223397	0.732317	-0.305055	0.760324	0.874072	12.1064	12.4552	0.348845	0.28799	1.21131	0.225778	0.999952	12.1064	12.2005	0.0941292	0.731968	0.128597	0.897676	0.946718	12.4552	12.2005	-0.254715	0.728016	-0.349876	0.726432	0.852755
KPHS_16140	8.49263	8.77794	0.285305	0.30006	0.950824	0.341694	0.999262	8.49263	8.58003	0.0873945	0.296468	0.294785	0.768158	0.999191	8.49263	6.9232	-1.56944	0.988711	-1.58736	0.112432	0.288124	8.77794	8.58003	-0.19791	0.326009	-0.60707	0.543805	0.999952	8.77794	6.9232	-1.85474	0.94964	-1.9531	0.0508078	0.182997	8.58003	6.9232	-1.65683	0.950264	-1.74355	0.0812381	0.238529
KPHS_16630	11.4699	11.3237	-0.146153	0.273685	-0.53402	0.593328	0.999262	11.4699	11.6913	0.221387	0.252315	0.877421	0.380258	0.999191	11.4699	10.2113	-1.25856	0.794374	-1.58434	0.113116	0.288775	11.3237	11.6913	0.36754	0.29234	1.25724	0.208668	0.999952	11.3237	10.2113	-1.11241	0.806566	-1.37919	0.167836	0.370139	11.6913	10.2113	-1.47995	0.784773	-1.88583	0.059318	0.197752
KPHS_04480	9.01587	8.67654	-0.339335	0.289764	-1.17107	0.241569	0.999262	9.01587	8.91353	-0.102339	0.274558	-0.372742	0.709341	0.999191	9.01587	9.06853	0.0526549	0.881922	0.0597047	0.952391	0.978215	8.67654	8.91353	0.236996	0.319066	0.742778	0.457616	0.999952	8.67654	9.06853	0.39199	0.897154	0.436926	0.662165	0.806864	8.91353	9.06853	0.154994	0.900031	0.17221	0.863273	0.935059
KPHS_38380	10.4667	10.3254	-0.141314	0.264721	-0.533824	0.593463	0.999262	10.4667	10.1482	-0.318529	0.264937	-1.20228	0.229255	0.999191	10.4667	10.0189	-0.447874	0.827466	-0.54126	0.588328	0.761745	10.3254	10.1482	-0.177214	0.290637	-0.609744	0.542031	0.999952	10.3254	10.0189	-0.30656	0.842396	-0.363914	0.715922	0.843894	10.1482	10.0189	-0.129345	0.841683	-0.153675	0.877866	0.942861
KPHS_21490	15.0989	15.1423	0.0434028	0.321264	0.1351	0.892533	0.999262	15.0989	14.8994	-0.199455	0.257118	-0.775735	0.437906	0.999191	15.0989	13.3448	-1.75406	0.770258	-2.27724	0.0227721	0.110154	15.1423	14.8994	-0.242858	0.36419	-0.666844	0.504872	0.999952	15.1423	13.3448	-1.79746	0.78719	-2.28339	0.0224073	0.110675	14.8994	13.3448	-1.5546	0.755858	-2.05674	0.0397113	0.155891
KPHS_40810	10.5661	10.6624	0.0963912	0.265726	0.362747	0.716794	0.999262	10.5661	10.285	-0.281062	0.265393	-1.05904	0.289582	0.999191	10.5661	10.2378	-0.328238	0.819128	-0.400717	0.688629	0.827739	10.6624	10.285	-0.377453	0.294027	-1.28373	0.199235	0.999952	10.6624	10.2378	-0.424629	0.824729	-0.514872	0.606643	0.770802	10.285	10.2378	-0.0471766	0.827068	-0.0570408	0.954513	0.975354
KPHS_13660	10.569	10.3716	-0.197425	0.265041	-0.744885	0.456342	0.999262	10.569	10.6012	0.032231	0.26594	0.121197	0.903535	0.999191	10.569	8.72204	-1.84695	0.856759	-2.15574	0.0311037	0.135143	10.3716	10.6012	0.229656	0.294377	0.780143	0.435307	0.999952	10.3716	8.72204	-1.64953	0.865261	-1.90639	0.0565993	0.195736	10.6012	8.72204	-1.87918	0.854891	-2.19816	0.0279379	0.125873
KPHS_33580	0	0	0	0.578376	0	NA	NA	0	0	0	0.588634	0	NA	NA	0	0	0	1.12416	0	NA	NA	0	0	0	0.714774	0	NA	NA	0	0	0	1.05444	0	NA	NA	0	0	0	1.04203	0	NA	NA
KPHS_08430	12.2555	12.2272	-0.0283212	0.279483	-0.101334	0.919285	0.999262	12.2555	12.3565	0.100931	0.235932	0.427796	0.6688	0.999191	12.2555	11.2183	-1.03729	0.752227	-1.37896	0.167906	0.363448	12.2272	12.3565	0.129252	0.28764	0.449354	0.653176	0.999952	12.2272	11.2183	-1.00897	0.75459	-1.33711	0.181186	0.385513	12.3565	11.2183	-1.13822	0.742894	-1.53215	0.125486	0.307222
KPHS_42670	8.43374	8.38236	-0.0513747	0.311878	-0.164727	0.869159	0.999262	8.43374	8.88877	0.455029	0.290562	1.56603	0.117341	0.999191	8.43374	12.3319	3.8982	0.831977	4.68547	2.7932e-06	0.000100836	8.38236	8.88877	0.506404	0.33043	1.53256	0.125385	0.997978	8.38236	12.3319	3.94958	0.824355	4.79111	1.65863e-06	5.31257e-05	8.88877	12.3319	3.44317	0.819878	4.19961	2.6737e-05	0.000712369
KPHS_00140	12.6572	12.668	0.0107919	0.279354	0.0386315	0.969184	0.999262	12.6572	12.4398	-0.217329	0.232014	-0.936709	0.348908	0.999191	12.6572	11.5962	-1.06094	0.742632	-1.42862	0.153114	0.343898	12.668	12.4398	-0.228121	0.290319	-0.785761	0.432008	0.999952	12.668	11.5962	-1.07173	0.741816	-1.44474	0.148532	0.346446	12.4398	11.5962	-0.843608	0.734031	-1.14928	0.25044	0.463184
KPHS_12390	0	0	0	0.578376	0	NA	NA	0	0	0	0.588634	0	NA	NA	0	0	0	1.12416	0	NA	NA	0	0	0	0.714774	0	NA	NA	0	0	0	1.05444	0	NA	NA	0	0	0	1.04203	0	NA	NA
KPHS_p400010	0	0	0	0.578376	0	NA	NA	0	0	0	0.588634	0	NA	NA	0	0	0	1.12416	0	NA	NA	0	0	0	0.714774	0	NA	NA	0	0	0	1.05444	0	NA	NA	0	0	0	1.04203	0	NA	NA
KPHS_p100670	0	0	0	0.578376	0	NA	NA	0	0	0	0.588634	0	NA	NA	0	0	0	1.12416	0	NA	NA	0	0	0	0.714774	0	NA	NA	0	0	0	1.05444	0	NA	NA	0	0	0	1.04203	0	NA	NA
KPHS_p100180	0	0	0	0.578376	0	NA	NA	0	0	0	0.588634	0	NA	NA	0	0	0	1.12416	0	NA	NA	0	0	0	0.714774	0	NA	NA	0	0	0	1.05444	0	NA	NA	0	0	0	1.04203	0	NA	NA
KPHS_24510	9.1526	9.51163	0.359026	0.27184	1.32073	0.186592	0.999262	9.1526	8.98247	-0.170137	0.271136	-0.627497	0.530334	0.999191	9.1526	7.14389	-2.00871	0.958153	-2.09644	0.0360431	0.147321	9.51163	8.98247	-0.529163	0.299663	-1.76586	0.0774187	0.868218	9.51163	7.14389	-2.36774	0.932089	-2.54025	0.0110774	0.0686723	8.98247	7.14389	-1.83857	0.93743	-1.96129	0.049845	0.178519
KPHS_38030	6.45045	6.43307	-0.0173768	0.45335	-0.0383298	0.969425	0.999262	6.45045	6.70916	0.258712	0.518383	0.499075	0.617726	0.999191	6.45045	5.42734	-1.02311	1.11356	-0.918781	0.35821	0.57007	6.43307	6.70916	0.276089	0.476126	0.579865	0.562006	0.999952	6.43307	5.42734	-1.00574	1.04544	-0.96202	0.336039	0.553144	6.70916	5.42734	-1.28183	1.02528	-1.25022	0.211219	0.420251
KPHS_34580	8.31753	8.28007	-0.0374678	0.317808	-0.117894	0.906151	0.999262	8.31753	8.11911	-0.198423	0.318524	-0.622946	0.53332	0.999191	8.31753	7.00058	-1.31696	0.990673	-1.32936	0.18373	0.383949	8.28007	8.11911	-0.160956	0.360721	-0.446205	0.655449	0.999952	8.28007	7.00058	-1.27949	0.953798	-1.34147	0.179768	0.384015	8.11911	7.00058	-1.11853	0.952992	-1.17371	0.240512	0.451023
KPHS_25930	7.78282	7.71116	-0.0716553	0.352651	-0.203191	0.838986	0.999262	7.78282	7.43776	-0.345058	0.379312	-0.909693	0.362984	0.999191	7.78282	5.22112	-2.5617	1.05611	-2.4256	0.015283	0.0842285	7.71116	7.43776	-0.273403	0.411208	-0.664876	0.50613	0.999952	7.71116	5.22112	-2.49005	1.00347	-2.48144	0.0130852	0.0764423	7.43776	5.22112	-2.21664	1.00136	-2.21363	0.0268539	0.12315
KPHS_21270	14.8159	15.4469	0.631032	0.32472	1.94331	0.0519787	0.813842	14.8159	14.763	-0.0528682	0.252326	-0.209523	0.83404	0.999191	14.8159	14.0837	-0.732181	0.772342	-0.948001	0.343129	0.55947	15.4469	14.763	-0.6839	0.366791	-1.86455	0.0622446	0.796231	15.4469	14.0837	-1.36321	0.809611	-1.68379	0.0922228	0.25859	14.763	14.0837	-0.679313	0.759547	-0.894367	0.371126	0.584588
KPHS_33050	7.96618	7.82926	-0.136923	0.342235	-0.400084	0.689095	0.999262	7.96618	7.99695	0.0307658	0.337645	0.0911187	0.927398	0.999191	7.96618	5.32791	-2.63828	1.04865	-2.51589	0.0118733	0.072247	7.82926	7.99695	0.167689	0.383556	0.437195	0.66197	0.999952	7.82926	5.32791	-2.50135	0.999948	-2.50148	0.0123674	0.0736977	7.99695	5.32791	-2.66904	0.988153	-2.70104	0.00691227	0.0503408
KPHS_33720	10.9157	10.4988	-0.416925	0.266578	-1.56399	0.11782	0.999262	10.9157	10.9686	0.0528213	0.264381	0.199792	0.841643	0.999191	10.9157	11.6931	0.777326	0.768911	1.01094	0.312043	0.525117	10.4988	10.9686	0.469747	0.296319	1.58528	0.112904	0.974435	10.4988	11.6931	1.19425	0.787018	1.51744	0.129156	0.317782	10.9686	11.6931	0.724505	0.75464	0.960067	0.337022	0.550442
KPHS_42710	9.43165	9.43711	0.00546328	0.268649	0.0203361	0.983775	0.999262	9.43165	9.74786	0.31621	0.263041	1.20213	0.229312	0.999191	9.43165	12.9835	3.55185	0.802374	4.42668	9.56966e-06	0.000297544	9.43711	9.74786	0.310746	0.289618	1.07295	0.283292	0.999952	9.43711	12.9835	3.54639	0.809471	4.38112	1.18072e-05	0.000290112	9.74786	12.9835	3.23564	0.802612	4.03139	5.54488e-05	0.00125389
KPHS_26910	6.97194	7.12964	0.157694	0.406167	0.388251	0.697831	0.999262	6.97194	6.91943	-0.052514	0.471283	-0.111428	0.911277	0.999191	6.97194	6.39418	-0.577761	1.07492	-0.537493	0.590927	0.762839	7.12964	6.91943	-0.210208	0.450556	-0.466554	0.640819	0.999952	7.12964	6.39418	-0.735455	1.00749	-0.729985	0.465399	0.666573	6.91943	6.39418	-0.525247	1.00538	-0.522436	0.601367	0.76903
KPHS_15440	14.856	14.9624	0.106345	0.313764	0.338932	0.734661	0.999262	14.856	14.7467	-0.109359	0.252603	-0.432927	0.665068	0.999191	14.856	15.6809	0.824896	0.810181	1.01816	0.308601	0.521522	14.9624	14.7467	-0.215703	0.360533	-0.598291	0.549646	0.999952	14.9624	15.6809	0.718551	0.847861	0.847488	0.396723	0.60785	14.7467	15.6809	0.934255	0.789921	1.18272	0.236921	0.44772
KPHS_46660	9.38799	9.67478	0.286784	0.267429	1.07237	0.283553	0.999262	9.38799	9.55668	0.16869	0.263318	0.640633	0.521761	0.999191	9.38799	8.7155	-0.672496	0.884246	-0.760531	0.446937	0.651511	9.67478	9.55668	-0.118093	0.288639	-0.409138	0.682438	0.999952	9.67478	8.7155	-0.95928	0.886668	-1.08189	0.2793	0.49552	9.55668	8.7155	-0.841187	0.892753	-0.942239	0.34607	0.559997
KPHS_08290	5.89882	6.11944	0.220625	0.485655	0.454283	0.649625	0.999262	5.89882	6.5913	0.692479	0.54707	1.2658	0.205586	0.999191	5.89882	6.51965	0.620833	1.10594	0.561363	0.57455	0.750852	6.11944	6.5913	0.471854	0.488554	0.965818	0.334135	0.999952	6.11944	6.51965	0.400208	1.03526	0.386577	0.699069	0.832048	6.5913	6.51965	-0.0716466	1.01265	-0.0707513	0.943596	0.969166
KPHS_04260	13.4709	13.361	-0.109969	0.285305	-0.385442	0.69991	0.999262	13.4709	13.1407	-0.330237	0.228815	-1.44325	0.148951	0.999191	13.4709	12.8895	-0.581485	0.734925	-0.791217	0.428817	0.634727	13.361	13.1407	-0.220268	0.308028	-0.71509	0.474554	0.999952	13.361	12.8895	-0.471516	0.729852	-0.646044	0.518251	0.707615	13.1407	12.8895	-0.251248	0.732505	-0.342998	0.7316	0.856159
KPHS_18670	10.8831	10.9601	0.0770425	0.268084	0.287382	0.77382	0.999262	10.8831	10.7565	-0.12662	0.265348	-0.477184	0.633231	0.999191	10.8831	8.3977	-2.48538	0.860511	-2.88826	0.00387373	0.0330219	10.9601	10.7565	-0.203662	0.297698	-0.684124	0.493897	0.999952	10.9601	8.3977	-2.56243	0.85348	-3.00233	0.00267924	0.0236732	10.7565	8.3977	-2.35876	0.853411	-2.76393	0.00571105	0.0441622
KPHS_12530	7.0299	6.51369	-0.516218	0.428298	-1.20528	0.228096	0.999262	7.0299	7.41191	0.382012	0.43224	0.883795	0.376807	0.999191	7.0299	6.00108	-1.02882	1.08215	-0.950726	0.341744	0.558396	6.51369	7.41191	0.898229	0.452385	1.98554	0.0470844	0.704043	6.51369	6.00108	-0.512606	1.03745	-0.494101	0.621235	0.779392	7.41191	6.00108	-1.41084	0.995636	-1.41702	0.156477	0.353107
KPHS_16850	15.0125	14.6856	-0.32692	0.31261	-1.04578	0.295663	0.999262	15.0125	14.9181	-0.0944312	0.256382	-0.368322	0.712633	0.999191	15.0125	14.1927	-0.819845	0.77971	-1.05147	0.293041	0.505188	14.6856	14.9181	0.232489	0.359421	0.646844	0.517733	0.999952	14.6856	14.1927	-0.492925	0.783457	-0.629167	0.52924	0.715898	14.9181	14.1927	-0.725414	0.764582	-0.948772	0.342737	0.556108
KPHS_09210	12.637	12.4423	-0.194767	0.279434	-0.697007	0.485799	0.999262	12.637	12.6924	0.0553724	0.230526	0.2402	0.810175	0.999191	12.637	13.4765	0.839511	0.734545	1.1429	0.25308	0.463372	12.4423	12.6924	0.25014	0.290554	0.860905	0.38929	0.999952	12.4423	13.4765	1.03428	0.731274	1.41435	0.157259	0.3569	12.6924	13.4765	0.784139	0.732884	1.06994	0.284648	0.498964
KPHS_09740	10.4133	10.3509	-0.0624174	0.264656	-0.235844	0.813554	0.999262	10.4133	10.4197	0.00640581	0.26545	0.0241319	0.980747	0.999191	10.4133	9.10653	-1.30676	0.84917	-1.53887	0.123837	0.302781	10.3509	10.4197	0.0688232	0.292945	0.234936	0.814259	0.999952	10.3509	9.10653	-1.24434	0.862164	-1.44328	0.148942	0.346801	10.4197	9.10653	-1.31317	0.856566	-1.53306	0.125261	0.307222
KPHS_05240	10.6544	11.1417	0.487287	0.268253	1.81652	0.0692912	0.887587	10.6544	9.69883	-0.955555	0.264262	-3.61593	0.000299269	0.024404	10.6544	9.63624	-1.01815	0.831767	-1.22408	0.220923	0.424561	11.1417	9.69883	-1.44284	0.292375	-4.9349	8.01916e-07	7.99391e-05	11.1417	9.63624	-1.50543	0.830205	-1.81333	0.0697812	0.222134	9.69883	9.63624	-0.0625925	0.872243	-0.0717604	0.942793	0.968526
KPHS_43100	6.59569	6.1996	-0.396091	0.456825	-0.867051	0.385914	0.999262	6.59569	5.96723	-0.628461	0.544823	-1.15351	0.248699	0.999191	6.59569	4.32951	-2.26618	1.11019	-2.04126	0.041225	0.159647	6.1996	5.96723	-0.232371	0.504385	-0.460701	0.645013	0.999952	6.1996	4.32951	-1.87009	1.05227	-1.77719	0.0755364	0.231948	5.96723	4.32951	-1.63772	1.04325	-1.56982	0.116457	0.293846
KPHS_13140	8.43802	8.10899	-0.329033	0.319599	-1.02952	0.303237	0.999262	8.43802	8.70234	0.264317	0.294814	0.896556	0.369956	0.999191	8.43802	7.18235	-1.25567	0.976595	-1.28576	0.198526	0.400101	8.10899	8.70234	0.59335	0.346659	1.71162	0.0869661	0.91255	8.10899	7.18235	-0.926637	0.949838	-0.975574	0.329275	0.545066	8.70234	7.18235	-1.51999	0.939093	-1.61857	0.10554	0.277352
KPHS_29440	11.698	11.4859	-0.21208	0.275866	-0.76878	0.442024	0.999262	11.698	11.3979	-0.300024	0.253074	-1.18552	0.235812	0.999191	11.698	12.3236	0.625673	0.739471	0.846109	0.397492	0.60826	11.4859	11.3979	-0.087944	0.293267	-0.299877	0.764271	0.999952	11.4859	12.3236	0.837753	0.745892	1.12316	0.261371	0.474507	11.3979	12.3236	0.925697	0.737806	1.25466	0.209602	0.418118
KPHS_15620	8.3768	8.75491	0.378105	0.303808	1.24455	0.213296	0.999262	8.3768	8.38571	0.0089072	0.306553	0.029056	0.97682	0.999191	8.3768	6.82937	-1.54744	0.997438	-1.55141	0.120803	0.29821	8.75491	8.38571	-0.369197	0.333913	-1.10567	0.268869	0.999952	8.75491	6.82937	-1.92554	0.953626	-2.01918	0.0434686	0.167553	8.38571	6.82937	-1.55634	0.955813	-1.62829	0.103463	0.274439
KPHS_18450	9.91032	9.9872	0.0768842	0.263944	0.29129	0.77083	0.999262	9.91032	9.90434	-0.00598427	0.263106	-0.0227447	0.981854	0.999191	9.91032	8.89701	-1.01331	0.867491	-1.16809	0.242771	0.452282	9.9872	9.90434	-0.0828684	0.287163	-0.288576	0.772906	0.999952	9.9872	8.89701	-1.09019	0.875683	-1.24496	0.213146	0.422135	9.90434	8.89701	-1.00732	0.879485	-1.14535	0.252063	0.464875
KPHS_18900	11.4631	11.5194	0.0563836	0.274814	0.20517	0.837439	0.999262	11.4631	11.1689	-0.294128	0.258267	-1.13885	0.254764	0.999191	11.4631	11.1646	-0.298433	0.766713	-0.389237	0.697101	0.832393	11.5194	11.1689	-0.350512	0.294486	-1.19025	0.233949	0.999952	11.5194	11.1646	-0.354817	0.771148	-0.460115	0.645434	0.794828	11.1689	11.1646	-0.00430501	0.760541	-0.00566045	0.995484	0.996929
KPHS_39540	11.7889	11.5165	-0.272366	0.27642	-0.985332	0.324461	0.999262	11.7889	11.8585	0.0695783	0.246396	0.282384	0.777649	0.999191	11.7889	10.2794	-1.50944	0.785348	-1.92201	0.054605	0.187427	11.5165	11.8585	0.341944	0.290034	1.17898	0.238407	0.999952	11.5165	10.2794	-1.23708	0.798968	-1.54834	0.121539	0.305895	11.8585	10.2794	-1.57902	0.779408	-2.02593	0.0427724	0.162495
KPHS_39810	10.7333	10.4708	-0.262448	0.265742	-0.987605	0.323346	0.999262	10.7333	10.3702	-0.363037	0.265547	-1.36713	0.171585	0.999191	10.7333	8.91426	-1.819	0.84611	-2.14984	0.0315676	0.136141	10.4708	10.3702	-0.100589	0.293484	-0.34274	0.731794	0.999952	10.4708	8.91426	-1.55656	0.860278	-1.80936	0.0703946	0.223213	10.3702	8.91426	-1.45597	0.861129	-1.69077	0.0908816	0.254374
KPHS_43040	10.388	10.1448	-0.243182	0.264335	-0.919975	0.357586	0.999262	10.388	10.3282	-0.0597859	0.265201	-0.225436	0.82164	0.999191	10.388	9.82432	-0.563705	0.834411	-0.675572	0.499312	0.693289	10.1448	10.3282	0.183396	0.290636	0.631016	0.52803	0.999952	10.1448	9.82432	-0.320524	0.854448	-0.375123	0.707569	0.838086	10.3282	9.82432	-0.503919	0.841939	-0.598522	0.549491	0.73118
KPHS_48020	13.0231	12.7472	-0.275906	0.280029	-0.985275	0.324489	0.999262	13.0231	12.6859	-0.337206	0.229522	-1.46917	0.141787	0.999191	13.0231	13.7119	0.688756	0.737128	0.934378	0.350109	0.564748	12.7472	12.6859	-0.0613005	0.292787	-0.209369	0.83416	0.999952	12.7472	13.7119	0.964661	0.734157	1.31397	0.188856	0.394807	12.6859	13.7119	1.02596	0.734401	1.397	0.162412	0.361096
KPHS_10220	8.3035	7.92079	-0.382709	0.329266	-1.16231	0.245109	0.999262	8.3035	8.44213	0.138627	0.307257	0.451176	0.651863	0.999191	8.3035	6.20165	-2.10186	1.02401	-2.05258	0.0401129	0.15658	7.92079	8.44213	0.521336	0.363052	1.43598	0.151007	0.999952	7.92079	6.20165	-1.71915	0.987353	-1.74117	0.0816544	0.24356	8.44213	6.20165	-2.24048	0.972625	-2.30354	0.0212484	0.104823
KPHS_51250	12.0284	11.7962	-0.232275	0.278457	-0.834151	0.404196	0.999262	12.0284	12.0767	0.0482522	0.2413	0.199968	0.841506	0.999191	12.0284	13.206	1.1776	0.734707	1.60281	0.108976	0.282538	11.7962	12.0767	0.280528	0.287765	0.974848	0.329636	0.999952	11.7962	13.206	1.40987	0.737959	1.9105	0.0560686	0.195003	12.0767	13.206	1.12934	0.72979	1.54749	0.121745	0.301509
KPHS_37800	12.4594	12.3193	-0.140134	0.279506	-0.501363	0.616116	0.999262	12.4594	12.3666	-0.0927811	0.233925	-0.396628	0.691642	0.999191	12.4594	11.8132	-0.646185	0.73716	-0.876588	0.380711	0.593862	12.3193	12.3666	0.0473526	0.287921	0.164464	0.869366	0.999952	12.3193	11.8132	-0.506052	0.736921	-0.686711	0.492265	0.689068	12.3666	11.8132	-0.553404	0.729838	-0.758256	0.448298	0.653505
KPHS_10730	10.9018	11.0289	0.127108	0.268547	0.473318	0.635986	0.999262	10.9018	11.156	0.254191	0.263154	0.965937	0.334076	0.999191	10.9018	10.8684	-0.0333849	0.791954	-0.0421551	0.966375	0.985404	11.0289	11.156	0.127082	0.297406	0.427301	0.66916	0.999952	11.0289	10.8684	-0.160493	0.794187	-0.202085	0.83985	0.917797	11.156	10.8684	-0.287575	0.770858	-0.373059	0.709105	0.840062
KPHS_37770	11.9454	11.855	-0.0904349	0.278484	-0.324741	0.745377	0.999262	11.9454	11.8537	-0.0917426	0.244668	-0.374968	0.707684	0.999191	11.9454	12.5084	0.562938	0.734994	0.765909	0.443731	0.648944	11.855	11.8537	-0.00130771	0.287973	-0.00454109	0.996377	0.999952	11.855	12.5084	0.653373	0.735079	0.888848	0.374085	0.58738	11.8537	12.5084	0.654681	0.730165	0.896621	0.369921	0.583548
KPHS_47900	14.0336	13.8357	-0.19789	0.294453	-0.67206	0.501546	0.999262	14.0336	13.8729	-0.160645	0.234773	-0.684257	0.493813	0.999191	14.0336	14.6718	0.638222	0.767573	0.83148	0.405703	0.615072	13.8357	13.8729	0.0372451	0.33119	0.112458	0.91046	0.999952	13.8357	14.6718	0.836112	0.773834	1.08048	0.279929	0.496145	13.8729	14.6718	0.798867	0.754667	1.05857	0.289796	0.503579
KPHS_32720	10.8784	0	-10.8784	0.450644	-24.1396	0	0	10.8784	10.7853	-0.0930905	0.265301	-0.350886	0.725674	0.999191	10.8784	8.79521	-2.08314	0.845808	-2.4629	0.0137817	0.0793683	0	10.7853	10.7853	0.547476	19.7	0	0	0	8.79521	8.79521	0.979482	8.97946	0	0	10.7853	8.79521	-1.99005	0.847656	-2.34771	0.0188891	0.0972545
KPHS_32090	12.8599	12.8231	-0.036814	0.279646	-0.131645	0.895265	0.999262	12.8599	12.7323	-0.127599	0.229613	-0.555714	0.578406	0.999191	12.8599	12.0894	-0.77047	0.734082	-1.04957	0.293916	0.506194	12.8231	12.7323	-0.090785	0.294086	-0.308703	0.757548	0.999952	12.8231	12.0894	-0.733656	0.730292	-1.00461	0.315086	0.532667	12.7323	12.0894	-0.642871	0.72946	-0.881297	0.378157	0.590438
KPHS_12230	5.04026	5.41651	0.376252	0.538128	0.699186	0.484436	0.999262	5.04026	5.42854	0.38828	0.597173	0.650198	0.515564	0.999191	5.04026	5.95739	0.917128	1.12761	0.813339	0.416024	0.623167	5.41651	5.42854	0.0120288	0.556112	0.0216301	0.982743	0.999952	5.41651	5.95739	0.540877	1.05511	0.512625	0.608213	0.771886	5.42854	5.95739	0.528848	1.04169	0.507684	0.611675	0.774961
KPHS_26770	11.1029	11.3952	0.292267	0.27188	1.07498	0.282383	0.999262	11.1029	10.3736	-0.729319	0.263825	-2.7644	0.00570277	0.265578	11.1029	6.20165	-4.90125	0.958323	-5.1144	3.14744e-07	1.44702e-05	11.3952	10.3736	-1.02159	0.293377	-3.48216	0.000497387	0.0265093	11.3952	6.20165	-5.19351	0.91494	-5.67634	1.37604e-08	8.81482e-07	10.3736	6.20165	-4.17193	0.929517	-4.48828	7.18015e-06	0.000237077
KPHS_39600	11.9134	11.9608	0.0474067	0.278711	0.170093	0.864937	0.999262	11.9134	11.9451	0.0316684	0.243994	0.129792	0.896731	0.999191	11.9134	12.4231	0.509654	0.735273	0.69315	0.488215	0.684418	11.9608	11.9451	-0.0157383	0.287396	-0.0547619	0.956328	0.999952	11.9608	12.4231	0.462248	0.732971	0.630649	0.52827	0.715125	11.9451	12.4231	0.477986	0.728641	0.655997	0.511826	0.704982
KPHS_44100	12.0852	11.8988	-0.186457	0.278894	-0.668559	0.503777	0.999262	12.0852	12.2407	0.1555	0.238926	0.650828	0.515157	0.999191	12.0852	13.0277	0.942496	0.734124	1.28384	0.199199	0.400407	11.8988	12.2407	0.341957	0.287495	1.18944	0.234268	0.999952	11.8988	13.0277	1.12895	0.734437	1.53717	0.124252	0.309976	12.2407	13.0277	0.786996	0.729739	1.07846	0.280828	0.495289
KPHS_11600	11.4871	11.3338	-0.153299	0.273848	-0.559797	0.575618	0.999262	11.4871	11.5169	0.0298049	0.25427	0.117218	0.906688	0.999191	11.4871	11.2943	-0.192752	0.762363	-0.252835	0.800396	0.897769	11.3338	11.5169	0.183104	0.293505	0.623853	0.532724	0.999952	11.3338	11.2943	-0.0394527	0.772535	-0.0510692	0.95927	0.981711	11.5169	11.2943	-0.222557	0.747749	-0.297636	0.765981	0.877877
KPHS_44450	10.9774	11.4073	0.429922	0.271248	1.58497	0.112972	0.999262	10.9774	10.5733	-0.404103	0.264971	-1.52508	0.127238	0.999191	10.9774	11.5931	0.615686	0.769248	0.800373	0.423495	0.630146	11.4073	10.5733	-0.834025	0.294739	-2.82971	0.004659	0.171777	11.4073	11.5931	0.185764	0.761956	0.243799	0.807387	0.900238	10.5733	11.5931	1.01979	0.771298	1.32217	0.186111	0.390705
KPHS_19500	10.3246	10.4849	0.160281	0.264759	0.605384	0.544924	0.999262	10.3246	10.3567	0.0321429	0.265125	0.121237	0.903503	0.999191	10.3246	10.3296	0.00497034	0.823024	0.00603913	0.995182	0.998337	10.4849	10.3567	-0.128138	0.293482	-0.436612	0.662392	0.999952	10.4849	10.3296	-0.15531	0.827017	-0.187796	0.851037	0.923751	10.3567	10.3296	-0.0271726	0.820386	-0.0331217	0.973578	0.984116
KPHS_37110	11.7652	12.2001	0.434889	0.278502	1.56153	0.118399	0.999262	11.7652	11.5464	-0.218826	0.250489	-0.873596	0.382338	0.999191	11.7652	14.683	2.91783	0.764381	3.81724	0.000134951	0.00266875	12.2001	11.5464	-0.653716	0.289422	-2.25869	0.0239024	0.507552	12.2001	14.683	2.48294	0.767097	3.2368	0.0012088	0.0126794	11.5464	14.683	3.13665	0.755142	4.15373	3.27101e-05	0.000825931
KPHS_02040	12.3445	12.526	0.181563	0.279483	0.649639	0.515925	0.999262	12.3445	12.4094	0.0649526	0.234554	0.27692	0.781842	0.999191	12.3445	14.3427	1.99826	0.749351	2.66665	0.00766113	0.053798	12.526	12.4094	-0.116611	0.289106	-0.403349	0.686692	0.999952	12.526	14.3427	1.81669	0.751386	2.41779	0.0156151	0.085413	12.4094	14.3427	1.9333	0.742243	2.60468	0.00919613	0.0610278
KPHS_02730	11.472	11.3866	-0.0853556	0.274084	-0.311422	0.75548	0.999262	11.472	11.4056	-0.0663901	0.255757	-0.259582	0.795186	0.999191	11.472	10.7614	-0.710616	0.778982	-0.912237	0.361644	0.573527	11.3866	11.4056	0.0189654	0.293974	0.0645141	0.948561	0.999952	11.3866	10.7614	-0.625261	0.787048	-0.794438	0.426941	0.632361	11.4056	10.7614	-0.644226	0.76804	-0.838793	0.401586	0.610892
KPHS_p300510	5.71316	5.16022	-0.552945	0.525021	-1.05319	0.292256	0.999262	5.71316	5.68022	-0.0329437	0.584336	-0.0563781	0.955041	0.999191	5.71316	4.10766	-1.60551	1.13063	-1.42001	0.155605	0.347439	5.16022	5.68022	0.520002	0.557816	0.932209	0.351228	0.999952	5.16022	4.10766	-1.05256	1.0622	-0.990924	0.321723	0.538305	5.68022	4.10766	-1.57256	1.04615	-1.50318	0.132791	0.318061
KPHS_32540	0	2.7988	2.7988	0.592649	4.72252	2.32936e-06	0.000626597	0	2.02791	2.02791	0.596437	3.40004	0.000673751	0.0490017	0	2.9424	2.9424	1.12701	2.61081	0.00903293	0.060109	2.7988	2.02791	-0.770889	0.72772	-1.05932	0.289453	0.999952	2.7988	2.9424	0.143602	1.05816	0.135709	0.892051	0.943207	2.02791	2.9424	0.914491	1.04579	0.874453	0.381872	0.592457
KPHS_41630	8.60367	8.57124	-0.0324337	0.302353	-0.107271	0.914574	0.999262	8.60367	8.82165	0.217973	0.286503	0.760804	0.446774	0.999191	8.60367	6.63507	-1.9686	0.998837	-1.97089	0.0487359	0.175351	8.57124	8.82165	0.250406	0.325086	0.770278	0.441135	0.999952	8.57124	6.63507	-1.93617	0.962949	-2.01067	0.0443607	0.169535	8.82165	6.63507	-2.18658	0.957585	-2.28343	0.0224052	0.108733
KPHS_p200070	9.79638	9.57311	-0.223271	0.265359	-0.84139	0.400129	0.999262	9.79638	9.27544	-0.520941	0.264202	-1.97175	0.0486378	0.913061	9.79638	7.9286	-1.86778	0.906497	-2.06044	0.0393567	0.155205	9.57311	9.27544	-0.29767	0.293026	-1.01585	0.309701	0.999952	9.57311	7.9286	-1.64451	0.904312	-1.81852	0.0689847	0.220849	9.27544	7.9286	-1.34684	0.909629	-1.48065	0.138701	0.32755
KPHS_09960	11.8461	11.5964	-0.249641	0.277065	-0.90102	0.367578	0.999262	11.8461	11.5567	-0.289344	0.249423	-1.16005	0.246028	0.999191	11.8461	10.4809	-1.36514	0.77877	-1.75295	0.0796112	0.232354	11.5964	11.5567	-0.0397033	0.291201	-0.136343	0.89155	0.999952	11.5964	10.4809	-1.1155	0.790117	-1.41182	0.158004	0.357535	11.5567	10.4809	-1.0758	0.775737	-1.38681	0.1655	0.364901
KPHS_48680	13.8204	14.3607	0.540266	0.297175	1.818	0.0690636	0.887153	13.8204	13.6755	-0.144908	0.231842	-0.625027	0.531953	0.999191	13.8204	16.3584	2.53794	0.789716	3.21374	0.00131018	0.0148681	14.3607	13.6755	-0.685174	0.336793	-2.03441	0.0419106	0.65774	14.3607	16.3584	1.99768	0.835986	2.38961	0.0168664	0.0901274	13.6755	16.3584	2.68285	0.782639	3.42795	0.000608146	0.00861327
KPHS_27790	9.81463	9.93547	0.120835	0.264115	0.457511	0.647304	0.999262	9.81463	10.3132	0.498557	0.263887	1.88928	0.0588542	0.937141	9.81463	6.9232	-2.89143	0.957996	-3.01821	0.00254272	0.0241648	9.93547	10.3132	0.377722	0.289442	1.305	0.191893	0.999952	9.93547	6.9232	-3.01227	0.930549	-3.23709	0.00120755	0.0126794	10.3132	6.9232	-3.38999	0.909886	-3.72573	0.000194748	0.00363936
KPHS_06290	10.7635	11.0124	0.248917	0.267863	0.929271	0.352749	0.999262	10.7635	10.7077	-0.0557406	0.265815	-0.209697	0.833904	0.999191	10.7635	8.02699	-2.73648	0.878892	-3.11356	0.00184845	0.0193064	11.0124	10.7077	-0.304658	0.297469	-1.02417	0.305757	0.999952	11.0124	8.02699	-2.9854	0.86031	-3.47014	0.00052018	0.00650951	10.7077	8.02699	-2.68074	0.860633	-3.11485	0.00184038	0.0194596
KPHS_38630	8.97219	9.33654	0.364349	0.277216	1.31432	0.18874	0.999262	8.97219	8.86038	-0.111812	0.276495	-0.40439	0.685926	0.999191	8.97219	8.09409	-0.878104	0.916632	-0.957968	0.338079	0.554936	9.33654	8.86038	-0.476161	0.305068	-1.56084	0.118563	0.986304	9.33654	8.09409	-1.24245	0.904686	-1.37335	0.169643	0.372591	8.86038	8.09409	-0.766292	0.912701	-0.839588	0.40114	0.610731
KPHS_06920	14.5505	14.7191	0.168595	0.307092	0.549004	0.583003	0.999262	14.5505	14.5444	-0.00611654	0.246592	-0.0248043	0.980211	0.999191	14.5505	15.5461	0.995565	0.800583	1.24355	0.213665	0.416022	14.7191	14.5444	-0.174711	0.355794	-0.491046	0.623394	0.999952	14.7191	15.5461	0.82697	0.834772	0.990654	0.321855	0.538359	14.5444	15.5461	1.00168	0.783547	1.27839	0.201111	0.408102
KPHS_40240	0	0	0	0.578376	0	NA	NA	0	0	0	0.588634	0	NA	NA	0	0	0	1.12416	0	NA	NA	0	0	0	0.714774	0	NA	NA	0	0	0	1.05444	0	NA	NA	0	0	0	1.04203	0	NA	NA
KPHS_49370	10.3668	10.6464	0.279631	0.265249	1.05422	0.291781	0.999262	10.3668	10.35	-0.0168644	0.265204	-0.0635904	0.949296	0.999191	10.3668	12.6476	2.28078	0.778399	2.93009	0.00338862	0.0299757	10.6464	10.35	-0.296496	0.294459	-1.00692	0.313975	0.999952	10.6464	12.6476	2.00115	0.770678	2.59661	0.00941494	0.0609687	10.35	12.6476	2.29764	0.776891	2.95748	0.00310161	0.0284376
KPHS_51610	8.68529	8.5136	-0.171691	0.301792	-0.568906	0.56942	0.999262	8.68529	8.54875	-0.136547	0.291655	-0.468179	0.639657	0.999191	8.68529	9.02686	0.341569	0.893045	0.382476	0.702108	0.83665	8.5136	8.54875	0.0351445	0.33569	0.104693	0.916619	0.999952	8.5136	9.02686	0.51326	0.899846	0.570386	0.568416	0.744743	8.54875	9.02686	0.478115	0.904715	0.528471	0.597173	0.766512
KPHS_50790	10.9715	10.558	-0.413541	0.267003	-1.54882	0.121424	0.999262	10.9715	10.8258	-0.145724	0.26473	-0.550464	0.582001	0.999191	10.9715	10.2927	-0.678833	0.805942	-0.842285	0.399629	0.609772	10.558	10.8258	0.267816	0.296627	0.902873	0.366593	0.999952	10.558	10.2927	-0.265292	0.826004	-0.321175	0.748078	0.863471	10.8258	10.2927	-0.533108	0.804235	-0.662877	0.50741	0.701124
KPHS_20510	10.6988	10.2068	-0.492065	0.265173	-1.85564	0.0635052	0.862773	10.6988	10.3003	-0.398499	0.265436	-1.5013	0.133278	0.999191	10.6988	9.34135	-1.35748	0.836548	-1.62272	0.104649	0.273787	10.2068	10.3003	0.0935665	0.29087	0.321678	0.747697	0.999952	10.2068	9.34135	-0.865419	0.863829	-1.00184	0.316421	0.533426	10.3003	9.34135	-0.958986	0.856995	-1.11901	0.263136	0.476995
KPHS_29860	7.50892	7.17991	-0.329007	0.383333	-0.858282	0.390737	0.999262	7.50892	7.57606	0.0671427	0.386111	0.173895	0.861948	0.999191	7.50892	7.00058	-0.508339	1.02246	-0.497173	0.619067	0.778938	7.17991	7.57606	0.39615	0.426151	0.9296	0.352578	0.999952	7.17991	7.00058	-0.179332	0.984898	-0.182082	0.855519	0.926164	7.57606	7.00058	-0.575482	0.96388	-0.597048	0.550476	0.73118
KPHS_17480	0	0	0	0.578376	0	NA	NA	0	0	0	0.588634	0	NA	NA	0	0	0	1.12416	0	NA	NA	0	0	0	0.714774	0	NA	NA	0	0	0	1.05444	0	NA	NA	0	0	0	1.04203	0	NA	NA
KPHS_44900	6.88667	6.23807	-0.648601	0.444561	-1.45897	0.144573	0.999262	6.88667	6.16586	-0.720819	0.520275	-1.38546	0.165912	0.999191	6.88667	13.3601	6.47345	0.91149	7.10205	1.22924e-12	2.20403e-10	6.23807	6.16586	-0.0722183	0.496713	-0.145392	0.884401	0.999952	6.23807	13.3601	7.12205	0.899484	7.91793	2.44249e-15	6.91739e-13	6.16586	13.3601	7.19427	0.894234	8.04517	8.88178e-16	2.51588e-13
KPHS_48970	10.0981	10.2474	0.14927	0.264073	0.565263	0.571895	0.999262	10.0981	9.9349	-0.163237	0.26361	-0.619238	0.53576	0.999191	10.0981	8.84701	-1.25113	0.864383	-1.44742	0.147778	0.336829	10.2474	9.9349	-0.312508	0.288916	-1.08166	0.279406	0.999952	10.2474	8.84701	-1.4004	0.867835	-1.61367	0.106599	0.283825	9.9349	8.84701	-1.08789	0.878952	-1.23771	0.215822	0.425167
KPHS_27420	9.98255	9.47384	-0.508703	0.265909	-1.91307	0.0557391	0.826906	9.98255	9.54286	-0.43969	0.263091	-1.67125	0.0946731	0.999191	9.98255	6.63507	-3.34748	0.968581	-3.45606	0.000548129	0.00779996	9.47384	9.54286	0.0690127	0.290459	0.237599	0.812192	0.999952	9.47384	6.63507	-2.83877	0.952998	-2.97878	0.00289396	0.0249558	9.54286	6.63507	-2.90779	0.946004	-3.07376	0.00211382	0.0217069
KPHS_38550	9.46565	9.7681	0.302455	0.26629	1.13581	0.256035	0.999262	9.46565	9.44643	-0.0192146	0.263264	-0.0729862	0.941817	0.999191	9.46565	8.66546	-0.800187	0.884516	-0.904661	0.365645	0.577283	9.7681	9.44643	-0.32167	0.289444	-1.11134	0.266423	0.999952	9.7681	8.66546	-1.10264	0.884723	-1.24631	0.212649	0.421434	9.44643	8.66546	-0.780973	0.896059	-0.871564	0.383446	0.593873
KPHS_10250	7.23108	6.25693	-0.974154	0.431228	-2.25902	0.0238821	0.606064	7.23108	8.16625	0.935163	0.379626	2.46338	0.0137634	0.514406	7.23108	4.79429	-2.43679	1.08167	-2.25281	0.0242709	0.114924	6.25693	8.16625	1.90932	0.433243	4.40703	1.04797e-05	0.000909871	6.25693	4.79429	-1.46264	1.05134	-1.39121	0.16416	0.365321	8.16625	4.79429	-3.37196	0.987062	-3.41616	0.000635117	0.00889586
KPHS_10700	10.2595	10.2128	-0.0466464	0.264182	-0.176569	0.859847	0.999262	10.2595	10.1508	-0.108659	0.264501	-0.410809	0.681213	0.999191	10.2595	9.48866	-0.770803	0.844998	-0.912195	0.361666	0.573527	10.2128	10.1508	-0.0620128	0.289766	-0.21401	0.830539	0.999952	10.2128	9.48866	-0.724157	0.861	-0.841065	0.400312	0.611197	10.1508	9.48866	-0.662144	0.859529	-0.770357	0.441088	0.647379
KPHS_14280	9.10486	9.48188	0.377022	0.272961	1.38123	0.167208	0.999262	9.10486	9.53689	0.432032	0.266288	1.62242	0.104713	0.999191	9.10486	6.62114	-2.48372	0.985879	-2.5193	0.011759	0.0717383	9.48188	9.53689	0.0550096	0.290425	0.189411	0.849771	0.999952	9.48188	6.62114	-2.86074	0.95333	-3.00079	0.00269279	0.0237151	9.53689	6.62114	-2.91575	0.946586	-3.08028	0.00206804	0.0213632
KPHS_30760	10.7324	10.65	-0.0823705	0.266193	-0.309439	0.756988	0.999262	10.7324	10.5714	-0.161013	0.265881	-0.605584	0.544791	0.999191	10.7324	8.4964	-2.23598	0.860823	-2.59749	0.00939067	0.0614319	10.65	10.5714	-0.0786426	0.296098	-0.265596	0.79055	0.999952	10.65	8.4964	-2.15361	0.86034	-2.50321	0.0123072	0.0736388	10.5714	8.4964	-2.07497	0.858612	-2.41666	0.0156637	0.0858475
KPHS_t00500	8.39456	7.18976	-1.20481	0.356269	-3.38174	0.000720294	0.0922662	8.39456	8.32238	-0.0721818	0.308152	-0.234241	0.814798	0.999191	8.39456	9.46155	1.06699	0.894606	1.19269	0.23299	0.440828	7.18976	8.32238	1.13263	0.398054	2.84541	0.00443543	0.16544	7.18976	9.46155	2.2718	0.931141	2.4398	0.0146955	0.0822854	8.32238	9.46155	1.13917	0.89974	1.26611	0.205473	0.413214
KPHS_32890	14.0943	14.3677	0.273424	0.2996	0.912629	0.361438	0.999262	14.0943	14.5435	0.44925	0.241833	1.85769	0.0632135	0.96165	14.0943	13.0489	-1.04541	0.744054	-1.40501	0.160017	0.353484	14.3677	14.5435	0.175826	0.351607	0.500063	0.617031	0.999952	14.3677	13.0489	-1.31883	0.752846	-1.75179	0.0798096	0.239919	14.5435	13.0489	-1.49465	0.748065	-1.99803	0.0457138	0.169754
KPHS_36640	10.2522	10.8864	0.634175	0.265983	2.38427	0.0171131	0.537393	10.2522	10.6453	0.39315	0.265353	1.48161	0.138445	0.999191	10.2522	15.9959	5.74377	0.829937	6.92073	4.49329e-12	6.90555e-10	10.8864	10.6453	-0.241025	0.297226	-0.810915	0.417414	0.999952	10.8864	15.9959	5.10959	0.841241	6.07388	1.24858e-09	1.08365e-07	10.6453	15.9959	5.35062	0.807138	6.62912	3.37683e-11	4.32717e-09
KPHS_48310	13.9336	13.6985	-0.235154	0.292344	-0.804373	0.421181	0.999262	13.9336	13.6604	-0.273204	0.232593	-1.1746	0.240154	0.999191	13.9336	12.8299	-1.10366	0.740602	-1.49022	0.136166	0.320261	13.6985	13.6604	-0.0380496	0.324135	-0.117388	0.906552	0.999952	13.6985	12.8299	-0.868507	0.734009	-1.18324	0.236715	0.447092	13.6604	12.8299	-0.830458	0.734293	-1.13096	0.258071	0.472589
KPHS_42080	11.2208	11.331	0.110171	0.272202	0.404739	0.685669	0.999262	11.2208	11.6281	0.407328	0.255791	1.59243	0.111289	0.999191	11.2208	12.1625	0.941704	0.752546	1.25136	0.210804	0.413234	11.331	11.6281	0.297158	0.292704	1.01521	0.310004	0.999952	11.331	12.1625	0.831533	0.751863	1.10596	0.268742	0.483484	11.6281	12.1625	0.534376	0.732285	0.729737	0.465551	0.666736
KPHS_35510	11.2679	11.2521	-0.0158226	0.272003	-0.0581704	0.953613	0.999262	11.2679	11.1469	-0.121026	0.260563	-0.464478	0.642305	0.999191	11.2679	11.5001	0.232123	0.762773	0.304314	0.760888	0.874347	11.2521	11.1469	-0.105204	0.296537	-0.354774	0.722759	0.999952	11.2521	11.5001	0.247945	0.769066	0.322398	0.747151	0.863471	11.1469	11.5001	0.353149	0.752451	0.469331	0.638833	0.794408
KPHS_p100860	0	0	0	0.578376	0	NA	NA	0	0	0	0.588634	0	NA	NA	0	0	0	1.12416	0	NA	NA	0	0	0	0.714774	0	NA	NA	0	0	0	1.05444	0	NA	NA	0	0	0	1.04203	0	NA	NA
KPHS_35040	13.6408	13.8156	0.174817	0.29077	0.601223	0.547692	0.999262	13.6408	13.8685	0.227746	0.231997	0.981678	0.326258	0.999191	13.6408	13.8692	0.228491	0.741626	0.308094	0.758011	0.873332	13.8156	13.8685	0.0529292	0.330691	0.160057	0.872836	0.999952	13.8156	13.8692	0.0536736	0.746147	0.0719343	0.942654	0.972269	13.8685	13.8692	0.000744342	0.740437	0.00100527	0.999198	0.999198
KPHS_00770	11.9003	11.7734	-0.126863	0.278055	-0.456252	0.648209	0.999262	11.9003	11.765	-0.135282	0.24621	-0.549461	0.582689	0.999191	11.9003	11.3529	-0.547374	0.751688	-0.728193	0.466495	0.665062	11.7734	11.765	-0.00841939	0.288725	-0.0291606	0.976736	0.999952	11.7734	11.3529	-0.420511	0.758733	-0.554228	0.579423	0.753495	11.765	11.3529	-0.412092	0.741568	-0.555703	0.578414	0.753576
KPHS_31010	5.56421	5.16022	-0.403995	0.530031	-0.76221	0.445935	0.999262	5.56421	5.68022	0.116007	0.587087	0.197598	0.84336	0.999191	5.56421	3.26265	-2.30156	1.13037	-2.03611	0.0417395	0.160691	5.16022	5.68022	0.520002	0.557816	0.932209	0.351228	0.999952	5.16022	3.26265	-1.89757	1.06072	-1.78894	0.073624	0.227915	5.68022	3.26265	-2.41757	1.04512	-2.3132	0.0207119	0.103406
KPHS_p301000	0	0	0	0.578376	0	NA	NA	0	0	0	0.588634	0	NA	NA	0	0	0	1.12416	0	NA	NA	0	0	0	0.714774	0	NA	NA	0	0	0	1.05444	0	NA	NA	0	0	0	1.04203	0	NA	NA
KPHS_46970	10.2387	10.265	0.0262604	0.264221	0.0993878	0.92083	0.999262	10.2387	10.1855	-0.0531825	0.264535	-0.201042	0.840666	0.999191	10.2387	8.7447	-1.49402	0.864227	-1.72873	0.0838567	0.23952	10.265	10.1855	-0.0794429	0.290429	-0.273537	0.784441	0.999952	10.265	8.7447	-1.52028	0.868341	-1.75078	0.0799831	0.240209	10.1855	8.7447	-1.44084	0.870368	-1.65543	0.0978367	0.265938
KPHS_25230	7.77606	7.52923	-0.246831	0.359775	-0.68607	0.492669	0.999262	7.77606	7.98531	0.209257	0.347872	0.601533	0.547485	0.999191	7.77606	7.35223	-0.423828	0.992194	-0.427163	0.669261	0.812998	7.52923	7.98531	0.456088	0.396679	1.14977	0.25024	0.999952	7.52923	7.35223	-0.176997	0.958681	-0.184626	0.853523	0.925193	7.98531	7.35223	-0.633085	0.941883	-0.672148	0.50149	0.697601
KPHS_24210	12.1973	12.8098	0.612497	0.279498	2.19142	0.0284216	0.659042	12.1973	12.396	0.198716	0.23619	0.841339	0.400158	0.999191	12.1973	10.3498	-1.84753	0.778487	-2.37322	0.0176335	0.0927182	12.8098	12.396	-0.413781	0.291579	-1.41911	0.155868	0.999952	12.8098	10.3498	-2.46002	0.780492	-3.15189	0.00162219	0.0160165	12.396	10.3498	-2.04624	0.775513	-2.63856	0.00832579	0.056649
KPHS_06430	9.96185	9.81657	-0.145277	0.264096	-0.550094	0.582255	0.999262	9.96185	10.1881	0.226229	0.263885	0.857301	0.391279	0.999191	9.96185	8.87076	-1.09109	0.867029	-1.25843	0.208237	0.410295	9.81657	10.1881	0.371506	0.288366	1.28832	0.197636	0.999952	9.81657	8.87076	-0.945816	0.881103	-1.07345	0.283071	0.499248	10.1881	8.87076	-1.31732	0.868784	-1.51628	0.129448	0.312276
KPHS_02950	7.43361	6.87274	-0.560872	0.398735	-1.40663	0.159537	0.999262	7.43361	7.49632	0.0627048	0.396371	0.158197	0.874301	0.999191	7.43361	5.14526	-2.28835	1.07125	-2.13615	0.0326672	0.13846	6.87274	7.49632	0.623577	0.439097	1.42013	0.155569	0.999952	6.87274	5.14526	-1.72748	1.03256	-1.673	0.0943267	0.261917	7.49632	5.14526	-2.35106	0.999826	-2.35147	0.0186995	0.096622
KPHS_52520	6.2109	5.48209	-0.728807	0.497438	-1.46512	0.142888	0.999262	6.2109	5.81779	-0.393108	0.566925	-0.693403	0.488057	0.999191	6.2109	5.18369	-1.02721	1.1218	-0.915684	0.359833	0.57163	5.48209	5.81779	0.335699	0.536845	0.625319	0.531762	0.999952	5.48209	5.18369	-0.298404	1.06079	-0.281303	0.778478	0.88338	5.81779	5.18369	-0.634103	1.04441	-0.60714	0.543758	0.72754
KPHS_49880	11.6723	11.6438	-0.0284917	0.276599	-0.103007	0.917957	0.999262	11.6723	11.5513	-0.120946	0.251552	-0.480798	0.63066	0.999191	11.6723	11.1288	-0.543482	0.762705	-0.712572	0.476111	0.674124	11.6438	11.5513	-0.0924542	0.290908	-0.317812	0.750628	0.999952	11.6438	11.1288	-0.51499	0.768862	-0.669808	0.50298	0.697201	11.5513	11.1288	-0.422536	0.751939	-0.561928	0.574165	0.750584
KPHS_30490	9.55126	9.6212	0.0699445	0.266203	0.262749	0.792744	0.999262	9.55126	9.37019	-0.181065	0.26344	-0.687312	0.491886	0.999191	9.55126	9.04001	-0.511246	0.871369	-0.586716	0.557394	0.737934	9.6212	9.37019	-0.25101	0.291167	-0.862081	0.388643	0.999952	9.6212	9.04001	-0.581191	0.884926	-0.656768	0.51133	0.70363	9.37019	9.04001	-0.330181	0.893266	-0.369633	0.711656	0.84096
KPHS_27200	7.89311	7.63392	-0.259192	0.351786	-0.736788	0.461251	0.999262	7.89311	7.42058	-0.472532	0.37525	-1.25925	0.207941	0.999191	7.89311	5.10578	-2.78733	1.05237	-2.64862	0.00808203	0.0557591	7.63392	7.42058	-0.21334	0.414978	-0.5141	0.607182	0.999952	7.63392	5.10578	-2.52814	1.00597	-2.51314	0.0119662	0.072302	7.42058	5.10578	-2.3148	1.00227	-2.30955	0.0209129	0.10364
KPHS_07520	12.373	11.9751	-0.397862	0.279214	-1.42494	0.154175	0.999262	12.373	12.8894	0.516416	0.231891	2.22698	0.0259487	0.686848	12.373	11.0825	-1.29052	0.756252	-1.70647	0.0879205	0.2467	11.9751	12.8894	0.914278	0.292065	3.13039	0.00174571	0.0770261	11.9751	11.0825	-0.892659	0.76232	-1.17098	0.241608	0.453626	12.8894	11.0825	-1.80694	0.749349	-2.41134	0.0158939	0.0864925
KPHS_41190	10.2691	10.1587	-0.110427	0.264143	-0.41806	0.675904	0.999262	10.2691	10.2707	0.00156243	0.264804	0.00590031	0.995292	0.999191	10.2691	10.6353	0.366207	0.816424	0.44855	0.653756	0.802472	10.1587	10.2707	0.11199	0.290276	0.385804	0.699642	0.999952	10.1587	10.6353	0.476634	0.828205	0.575503	0.564951	0.743205	10.2707	10.6353	0.364644	0.812018	0.449059	0.653389	0.803597
KPHS_17150	0	0	0	0.578376	0	NA	NA	0	0	0	0.588634	0	NA	NA	0	0	0	1.12416	0	NA	NA	0	0	0	0.714774	0	NA	NA	0	0	0	1.05444	0	NA	NA	0	0	0	1.04203	0	NA	NA
KPHS_00550	10.9634	11.1141	0.15078	0.269354	0.559783	0.575628	0.999262	10.9634	10.7042	-0.259176	0.265044	-0.97786	0.328143	0.999191	10.9634	13.7621	2.79876	0.764616	3.66035	0.00025187	0.00438288	11.1141	10.7042	-0.409955	0.297191	-1.37944	0.16776	0.999952	11.1141	13.7621	2.64798	0.764013	3.46589	0.000528485	0.00659809	10.7042	13.7621	3.05794	0.765655	3.99389	6.49988e-05	0.0014396
KPHS_00800	12.494	12.2506	-0.24339	0.279483	-0.870858	0.383832	0.999262	12.494	12.3711	-0.12295	0.233616	-0.52629	0.598687	0.999191	12.494	13.384	0.890008	0.733646	1.21313	0.22508	0.430397	12.2506	12.3711	0.120441	0.287747	0.418564	0.675535	0.999952	12.2506	13.384	1.1334	0.731426	1.54957	0.121244	0.305587	12.3711	13.384	1.01296	0.730768	1.38615	0.1657	0.365111
KPHS_16280	9.27269	9.31421	0.0415168	0.271989	0.152641	0.878681	0.999262	9.27269	9.31549	0.0427924	0.265354	0.161265	0.871884	0.999191	9.27269	10.0347	0.762012	0.855008	0.891234	0.372804	0.585663	9.31421	9.31549	0.00127564	0.295524	0.00431653	0.996556	0.999952	9.31421	10.0347	0.720496	0.86979	0.828356	0.407469	0.61711	9.31549	10.0347	0.71922	0.86807	0.828528	0.407372	0.61673
KPHS_p301260	0	0	0	0.578376	0	NA	NA	0	0	0	0.588634	0	NA	NA	0	0	0	1.12416	0	NA	NA	0	0	0	0.714774	0	NA	NA	0	0	0	1.05444	0	NA	NA	0	0	0	1.04203	0	NA	NA
KPHS_24630	12.401	12.1656	-0.235442	0.279471	-0.842456	0.399533	0.999262	12.401	12.41	0.00894586	0.234025	0.0382261	0.969507	0.999191	12.401	12.9454	0.544384	0.733088	0.74259	0.45773	0.659251	12.1656	12.41	0.244388	0.287788	0.849193	0.395774	0.999952	12.1656	12.9454	0.779826	0.729472	1.06903	0.285057	0.501272	12.41	12.9454	0.535439	0.730577	0.732898	0.463621	0.665224
KPHS_10870	9.67993	9.92372	0.24379	0.264564	0.921478	0.356801	0.999262	9.67993	9.71829	0.0383642	0.262538	0.146128	0.88382	0.999191	9.67993	9.39964	-0.280281	0.860881	-0.325575	0.744746	0.865225	9.92372	9.71829	-0.205426	0.287188	-0.7153	0.474424	0.999952	9.92372	9.39964	-0.524071	0.871911	-0.60106	0.5478	0.730843	9.71829	9.39964	-0.318645	0.877781	-0.363012	0.716596	0.845772
KPHS_14820	9.61324	10.0628	0.449587	0.264879	1.69733	0.0896352	0.968348	9.61324	9.93188	0.318635	0.262881	1.21209	0.225479	0.999191	9.61324	8.79521	-0.818025	0.877278	-0.932459	0.351099	0.565478	10.0628	9.93188	-0.130951	0.287595	-0.455332	0.64887	0.999952	10.0628	8.79521	-1.26761	0.874281	-1.44989	0.147089	0.343962	9.93188	8.79521	-1.13666	0.879671	-1.29214	0.196308	0.402028
KPHS_p101110	0	0	0	0.578376	0	NA	NA	0	0	0	0.588634	0	NA	NA	0	0	0	1.12416	0	NA	NA	0	0	0	0.714774	0	NA	NA	0	0	0	1.05444	0	NA	NA	0	0	0	1.04203	0	NA	NA
KPHS_13470	9.08312	9.43504	0.351921	0.27381	1.28528	0.198696	0.999262	9.08312	8.83143	-0.251693	0.275308	-0.914225	0.360599	0.999191	9.08312	5.45901	-3.62411	1.01355	-3.57567	0.000349326	0.00549422	9.43504	8.83143	-0.603615	0.304576	-1.98182	0.0474994	0.707487	9.43504	5.45901	-3.97603	0.975778	-4.07473	4.60678e-05	0.000938981	8.83143	5.45901	-3.37242	0.977623	-3.44961	0.000561402	0.00807879
KPHS_41370	7.64866	7.22849	-0.420176	0.376293	-1.11662	0.264158	0.999262	7.64866	7.53674	-0.111922	0.379842	-0.294654	0.768258	0.999191	7.64866	13.5214	5.87275	0.868691	6.76047	1.37548e-11	1.94702e-09	7.22849	7.53674	0.308254	0.425961	0.723667	0.46927	0.999952	7.22849	13.5214	6.29293	0.863269	7.28965	3.10862e-13	5.22735e-11	7.53674	13.5214	5.98467	0.846783	7.06754	1.57696e-12	2.73781e-10
KPHS_17730	13.1027	13.3807	0.277983	0.283002	0.982265	0.325969	0.999262	13.1027	12.9721	-0.130666	0.228697	-0.571353	0.56776	0.999191	13.1027	12.3952	-0.70752	0.733043	-0.965183	0.334453	0.551679	13.3807	12.9721	-0.40865	0.305876	-1.336	0.18155	0.999952	13.3807	12.3952	-0.985504	0.730445	-1.34918	0.177278	0.380357	12.9721	12.3952	-0.576854	0.730483	-0.789688	0.42971	0.63733
KPHS_12700	12.1012	11.9471	-0.154095	0.27905	-0.552211	0.580804	0.999262	12.1012	11.649	-0.452183	0.245485	-1.842	0.0654755	0.96165	12.1012	9.30912	-2.79209	0.804802	-3.46929	0.000521843	0.00752544	11.9471	11.649	-0.298088	0.288796	-1.03217	0.301991	0.999952	11.9471	9.30912	-2.638	0.816767	-3.2298	0.00123876	0.0129489	11.649	9.30912	-2.33991	0.817158	-2.86347	0.0041903	0.0353483
KPHS_46350	11.2052	12.0989	0.893695	0.275351	3.24565	0.00117181	0.140096	11.2052	10.4305	-0.774714	0.26309	-2.94467	0.003233	0.179381	11.2052	7.11436	-4.09082	0.914004	-4.47571	7.61585e-06	0.0002424	12.0989	10.4305	-1.66841	0.29037	-5.74581	9.14812e-09	1.53889e-06	12.0989	7.11436	-4.98451	0.867178	-5.74797	9.0322e-09	6.07528e-07	10.4305	7.11436	-3.3161	0.897991	-3.6928	0.000221796	0.00400573
KPHS_16460	13.3546	13.3472	-0.00740653	0.284258	-0.0260556	0.979213	0.999262	13.3546	13.3286	-0.0260109	0.2286	-0.113783	0.90941	0.999191	13.3546	12.8644	-0.490203	0.73439	-0.667496	0.504455	0.697164	13.3472	13.3286	-0.0186043	0.311008	-0.0598195	0.952299	0.999952	13.3472	12.8644	-0.482796	0.729681	-0.661654	0.508193	0.701692	13.3286	12.8644	-0.464192	0.732763	-0.633481	0.526419	0.715271
KPHS_50310	10.9333	10.8253	-0.108022	0.267689	-0.403536	0.686554	0.999262	10.9333	11.2749	0.341585	0.261908	1.30422	0.192158	0.999191	10.9333	12.2888	1.35549	0.76102	1.78115	0.0748875	0.222962	10.8253	11.2749	0.449607	0.29674	1.51515	0.129733	0.999952	10.8253	12.2888	1.46351	0.766215	1.91006	0.0561258	0.195003	11.2749	12.2888	1.01391	0.740921	1.36844	0.171173	0.37328
KPHS_45670	9.56505	9.7077	0.142656	0.265694	0.536916	0.591326	0.999262	9.56505	9.7288	0.163748	0.262615	0.623528	0.532937	0.999191	9.56505	9.86479	0.299742	0.853438	0.351217	0.725426	0.852351	9.7077	9.7288	0.0210922	0.287378	0.0733954	0.941491	0.999952	9.7077	9.86479	0.157086	0.866762	0.181233	0.856184	0.926242	9.7288	9.86479	0.135994	0.863625	0.157469	0.874875	0.941339
KPHS_45130	8.6264	8.44947	-0.176922	0.305022	-0.580031	0.561894	0.999262	8.6264	8.47578	-0.150615	0.295655	-0.509426	0.610453	0.999191	8.6264	10.678	2.05162	0.857357	2.39296	0.0167132	0.0899002	8.44947	8.47578	0.0263076	0.340633	0.0772315	0.938439	0.999952	8.44947	10.678	2.22854	0.860383	2.59017	0.00959276	0.0617448	8.47578	10.678	2.20223	0.855115	2.57537	0.0100134	0.0642003
KPHS_p100240	0	0	0	0.578376	0	NA	NA	0	0	0	0.588634	0	NA	NA	0	0	0	1.12416	0	NA	NA	0	0	0	0.714774	0	NA	NA	0	0	0	1.05444	0	NA	NA	0	0	0	1.04203	0	NA	NA
KPHS_p201520	13.3757	13.4228	0.0471478	0.285016	0.165421	0.868612	0.999262	13.3757	13.2094	-0.166307	0.228573	-0.72759	0.466864	0.999191	13.3757	12.3381	-1.0376	0.733362	-1.41485	0.157112	0.3502	13.4228	13.2094	-0.213455	0.310332	-0.687829	0.491561	0.999952	13.4228	12.3381	-1.08475	0.731178	-1.48356	0.137926	0.33015	13.2094	12.3381	-0.871291	0.730245	-1.19315	0.232811	0.443536
KPHS_34640	9.83591	9.58808	-0.247831	0.265176	-0.934591	0.349999	0.999262	9.83591	9.64623	-0.189683	0.262678	-0.722113	0.470225	0.999191	9.83591	7.79846	-2.03745	0.911312	-2.23573	0.0253692	0.118972	9.58808	9.64623	0.0581477	0.288538	0.201526	0.840288	0.999952	9.58808	7.79846	-1.78962	0.907486	-1.97207	0.0486022	0.177863	9.64623	7.79846	-1.84777	0.903568	-2.04497	0.0408579	0.158306
KPHS_30940	10.4793	10.1537	-0.325591	0.264528	-1.23084	0.218384	0.999262	10.4793	10.0719	-0.407404	0.264777	-1.53867	0.123886	0.999191	10.4793	8.31356	-2.1657	0.874509	-2.47648	0.0132687	0.0777474	10.1537	10.0719	-0.081813	0.288801	-0.283285	0.776958	0.999952	10.1537	8.31356	-1.84011	0.878825	-2.09383	0.0362751	0.150534	10.0719	8.31356	-1.7583	0.879999	-1.99807	0.0457094	0.169754
KPHS_29270	7.91173	7.74495	-0.166782	0.347028	-0.480602	0.6308	0.999262	7.91173	7.49632	-0.415411	0.368916	-1.12603	0.260152	0.999191	7.91173	6.36103	-1.5507	1.03312	-1.50099	0.133359	0.316338	7.74495	7.49632	-0.248629	0.407519	-0.610105	0.541792	0.999952	7.74495	6.36103	-1.38392	0.988029	-1.40068	0.161309	0.36212	7.49632	6.36103	-1.13529	0.98613	-1.15125	0.249628	0.461841
KPHS_19880	11.3985	11.2892	-0.109301	0.273044	-0.400305	0.688932	0.999262	11.3985	10.8896	-0.508922	0.260817	-1.95126	0.0510265	0.913736	11.3985	8.64495	-2.75358	0.837053	-3.28961	0.00100326	0.0122094	11.2892	10.8896	-0.399621	0.296737	-1.34672	0.178072	0.999952	11.2892	8.64495	-2.64428	0.840289	-3.14687	0.0016503	0.0161542	10.8896	8.64495	-2.24466	0.845972	-2.65335	0.00796982	0.0549214
KPHS_52230	12.9113	12.451	-0.460338	0.279726	-1.64567	0.0998313	0.998313	12.9113	12.6839	-0.227448	0.2297	-0.990196	0.322078	0.999191	12.9113	9.82432	-3.087	0.793517	-3.89028	0.000100128	0.00204786	12.451	12.6839	0.23289	0.29052	0.801632	0.422766	0.999952	12.451	9.82432	-2.62667	0.798987	-3.2875	0.00101082	0.0109003	12.6839	9.82432	-2.85956	0.799417	-3.57705	0.000347493	0.00563315
KPHS_21060	7.60357	7.61942	0.0158551	0.362566	0.0437303	0.965119	0.999262	7.60357	7.75117	0.1476	0.369688	0.399256	0.689705	0.999191	7.60357	7.79225	0.188688	0.979197	0.192697	0.847197	0.921249	7.61942	7.75117	0.131745	0.402246	0.327524	0.743272	0.999952	7.61942	7.79225	0.172833	0.941897	0.183494	0.85441	0.925625	7.75117	7.79225	0.0410876	0.933768	0.0440019	0.964903	0.979684
KPHS_03600	10.5562	10.8062	0.249977	0.266217	0.938995	0.347733	0.999262	10.5562	10.7709	0.21471	0.26579	0.807817	0.419196	0.999191	10.5562	10.8174	0.261198	0.803579	0.325044	0.745148	0.865318	10.8062	10.7709	-0.0352667	0.2976	-0.118504	0.905668	0.999952	10.8062	10.8174	0.0112214	0.802329	0.0139861	0.988841	0.995038	10.7709	10.8174	0.0464881	0.785737	0.059165	0.952821	0.974021
KPHS_33260	8.43802	8.44947	0.0114504	0.30996	0.0369417	0.970532	0.999262	8.43802	8.15591	-0.282119	0.313022	-0.901274	0.367443	0.999191	8.43802	8.08397	-0.354057	0.93426	-0.37897	0.70471	0.838349	8.44947	8.15591	-0.293569	0.352999	-0.831643	0.40561	0.999952	8.44947	8.08397	-0.365507	0.915057	-0.399437	0.689572	0.826217	8.15591	8.08397	-0.0719378	0.921229	-0.078089	0.937757	0.96686
KPHS_33910	12.4002	12.4184	0.0181922	0.279514	0.0650851	0.948106	0.999262	12.4002	12.4891	0.0888888	0.233387	0.380864	0.703304	0.999191	12.4002	12.0445	-0.355703	0.733467	-0.484961	0.627704	0.784334	12.4184	12.4891	0.0706966	0.288927	0.244686	0.806699	0.999952	12.4184	12.0445	-0.373895	0.731412	-0.511197	0.609213	0.772608	12.4891	12.0445	-0.444592	0.728406	-0.610363	0.541621	0.726478
KPHS_50850	7.84871	7.84804	-0.000674293	0.345487	-0.00195172	0.998443	0.999899	7.84871	7.85711	0.00839976	0.35002	0.023998	0.980854	0.999191	7.84871	7.25633	-0.59238	0.994261	-0.5958	0.551309	0.73476	7.84804	7.85711	0.00907405	0.38841	0.023362	0.981361	0.999952	7.84804	7.25633	-0.591706	0.953048	-0.620856	0.534694	0.720558	7.85711	7.25633	-0.60078	0.94767	-0.633955	0.52611	0.715212
KPHS_50500	9.51722	9.51359	-0.00362672	0.267193	-0.0135734	0.98917	0.999262	9.51722	9.35897	-0.15825	0.26359	-0.600364	0.548263	0.999191	9.51722	7.95105	-1.56617	0.911146	-1.7189	0.0856332	0.242126	9.51359	9.35897	-0.154623	0.292254	-0.529071	0.596756	0.999952	9.51359	7.95105	-1.56254	0.905019	-1.72653	0.0842528	0.247236	9.35897	7.95105	-1.40792	0.907629	-1.5512	0.120854	0.300508
KPHS_01600	10.0927	9.80701	-0.285702	0.264125	-1.08169	0.279388	0.999262	10.0927	9.76667	-0.326038	0.263306	-1.23825	0.215625	0.999191	10.0927	10.8021	0.709358	0.81635	0.868938	0.384881	0.596965	9.80701	9.76667	-0.0403358	0.286973	-0.140556	0.888221	0.999952	9.80701	10.8021	0.99506	0.834865	1.19188	0.233308	0.443458	9.76667	10.8021	1.0354	0.826474	1.25279	0.210283	0.41932
KPHS_19080	5.87371	6.07762	0.203912	0.488101	0.417767	0.676118	0.999262	5.87371	6.22642	0.352706	0.564912	0.624356	0.532394	0.999191	5.87371	4.32951	-1.5442	1.12894	-1.36783	0.171364	0.368265	6.07762	6.22642	0.148794	0.499858	0.297673	0.765953	0.999952	6.07762	4.32951	-1.74811	1.05455	-1.65768	0.0973817	0.267216	6.22642	4.32951	-1.89691	1.03903	-1.82564	0.067904	0.214597
KPHS_04070	10.6997	10.5983	-0.101451	0.265931	-0.381494	0.702837	0.999262	10.6997	10.5037	-0.196071	0.265842	-0.737546	0.46079	0.999191	10.6997	12.0021	1.30238	0.770204	1.69095	0.0908459	0.252144	10.5983	10.5037	-0.0946195	0.295355	-0.320358	0.748697	0.999952	10.5983	12.0021	1.40383	0.776856	1.80706	0.0707523	0.223689	10.5037	12.0021	1.49845	0.768627	1.94951	0.0512341	0.180341
KPHS_47040	11.5567	11.1193	-0.437432	0.272924	-1.60276	0.108987	0.999262	11.5567	11.0643	-0.492441	0.257978	-1.90885	0.0562821	0.92664	11.5567	13.6498	2.09311	0.746206	2.805	0.00503167	0.0396271	11.1193	11.0643	-0.0550088	0.297475	-0.184919	0.853292	0.999952	11.1193	13.6498	2.53054	0.762101	3.32048	0.000898637	0.0100323	11.0643	13.6498	2.58555	0.751672	3.43973	0.000582295	0.00833487
KPHS_05380	8.91182	8.39092	-0.520895	0.299767	-1.73767	0.0822696	0.937734	8.91182	8.62572	-0.286103	0.28388	-1.00783	0.313536	0.999191	8.91182	7.66222	-1.2496	0.936731	-1.334	0.182205	0.382757	8.39092	8.62572	0.234792	0.337671	0.695328	0.48685	0.999952	8.39092	7.66222	-0.728702	0.927207	-0.785911	0.43192	0.637106	8.62572	7.66222	-0.963494	0.92387	-1.04289	0.297	0.509386
KPHS_37340	14.2012	14.6976	0.496416	0.303744	1.63433	0.10219	0.999262	14.2012	14.1295	-0.0716529	0.23838	-0.300583	0.763733	0.999191	14.2012	14.9625	0.761365	0.7787	0.977738	0.328204	0.545047	14.6976	14.1295	-0.568069	0.349595	-1.62494	0.104176	0.947559	14.6976	14.9625	0.264948	0.813907	0.325526	0.744783	0.862562	14.1295	14.9625	0.833018	0.764471	1.08966	0.275861	0.489671
KPHS_19260	12.9866	13.5397	0.553066	0.283911	1.94803	0.0514118	0.813161	12.9866	12.6265	-0.360107	0.229854	-1.56668	0.11719	0.999191	12.9866	10.0977	-2.88892	0.786185	-3.67461	0.000238213	0.00417377	13.5397	12.6265	-0.913173	0.305213	-2.99192	0.00277226	0.115683	13.5397	10.0977	-3.44199	0.793839	-4.33588	1.45181e-05	0.000345671	12.6265	10.0977	-2.52882	0.787784	-3.21004	0.00132718	0.0153942
KPHS_21680	13.5336	13.6803	0.1467	0.288587	0.508337	0.611217	0.999262	13.5336	13.3307	-0.202933	0.229071	-0.885899	0.375672	0.999191	13.5336	12.8532	-0.680414	0.735333	-0.925313	0.354803	0.56834	13.6803	13.3307	-0.349633	0.317528	-1.10111	0.270849	0.999952	13.6803	12.8532	-0.827114	0.733752	-1.12724	0.259641	0.472802	13.3307	12.8532	-0.477481	0.732761	-0.651619	0.514647	0.70641
KPHS_08350	11.5908	12.2037	0.612898	0.277697	2.20707	0.0273088	0.647232	11.5908	11.8364	0.245537	0.249102	0.985689	0.324286	0.999191	11.5908	9.05304	-2.53779	0.819224	-3.09779	0.00194969	0.0200141	12.2037	11.8364	-0.367361	0.287648	-1.27712	0.20156	0.999952	12.2037	9.05304	-3.15068	0.816258	-3.85991	0.000113429	0.00192519	11.8364	9.05304	-2.78332	0.818964	-3.39859	0.00067734	0.00929961
KPHS_08600	11.5203	11.8142	0.293884	0.276536	1.06273	0.287903	0.999262	11.5203	11.7388	0.218528	0.251127	0.87019	0.384196	0.999191	11.5203	13.4165	1.89625	0.745376	2.54401	0.0109587	0.0685425	11.8142	11.7388	-0.075356	0.288674	-0.261042	0.79406	0.999952	11.8142	13.4165	1.60236	0.739334	2.16731	0.0302115	0.132062	11.7388	13.4165	1.67772	0.733674	2.28674	0.0222112	0.107889
KPHS_04380	9.87912	9.73149	-0.147631	0.264406	-0.558349	0.576606	0.999262	9.87912	9.70948	-0.169648	0.262768	-0.645618	0.518527	0.999191	9.87912	7.95105	-1.92807	0.903686	-2.13356	0.0328785	0.139036	9.73149	9.70948	-0.0220169	0.28736	-0.0766177	0.938928	0.999952	9.73149	7.95105	-1.78044	0.899782	-1.97875	0.0478443	0.176336	9.70948	7.95105	-1.75842	0.898605	-1.95684	0.0503665	0.179044
KPHS_26210	7.11805	7.00132	-0.116734	0.405443	-0.287917	0.773411	0.999262	7.11805	6.3942	-0.723852	0.494516	-1.46376	0.14326	0.999191	7.11805	4.89036	-2.2277	1.08716	-2.0491	0.0404521	0.157151	7.00132	6.3942	-0.607118	0.469161	-1.29405	0.195648	0.999952	7.00132	4.89036	-2.11096	1.02821	-2.05305	0.0400679	0.159826	6.3942	4.89036	-1.50384	1.03546	-1.45234	0.146406	0.338325
KPHS_22260	9.17589	8.85112	-0.324771	0.282358	-1.15021	0.250057	0.999262	9.17589	8.7852	-0.390691	0.275193	-1.4197	0.155695	0.999191	9.17589	7.60674	-1.56916	0.933041	-1.68177	0.0926144	0.254559	8.85112	8.7852	-0.0659194	0.317337	-0.207727	0.835442	0.999952	8.85112	7.60674	-1.24438	0.922793	-1.3485	0.177499	0.380678	8.7852	7.60674	-1.17846	0.923644	-1.27589	0.201996	0.409469
KPHS_t00880	23.1761	23.2783	0.102248	0.519059	0.196988	0.843837	0.999262	23.1761	23.1856	0.00950948	0.296223	0.0321025	0.97439	0.999191	23.1761	20.2975	-2.87857	0.804849	-3.57653	0.000348181	0.00549227	23.2783	23.1856	-0.0927388	0.440647	-0.210461	0.833308	0.999952	23.2783	20.2975	-2.98082	0.904853	-3.29426	0.000986828	0.010771	23.1856	20.2975	-2.88808	0.837005	-3.45049	0.000559566	0.00807879
KPHS_28900	12.8835	12.8612	-0.0223417	0.279765	-0.0798588	0.93635	0.999262	12.8835	12.9638	0.0802651	0.229021	0.35047	0.725986	0.999191	12.8835	11.3582	-1.52532	0.749223	-2.03587	0.0417636	0.160691	12.8612	12.9638	0.102607	0.2974	0.345013	0.730085	0.999952	12.8612	11.3582	-1.50298	0.7488	-2.00718	0.0447302	0.169868	12.9638	11.3582	-1.60558	0.74119	-2.16623	0.0302939	0.132018
KPHS_27160	10.5836	10.4708	-0.112766	0.265278	-0.425087	0.670773	0.999262	10.5836	10.2441	-0.339499	0.265313	-1.27961	0.200681	0.999191	10.5836	8.59236	-1.99122	0.861085	-2.31245	0.0207528	0.102979	10.4708	10.2441	-0.226733	0.29249	-0.775182	0.438232	0.999952	10.4708	8.59236	-1.87845	0.863979	-2.17419	0.0296912	0.130317	10.2441	8.59236	-1.65172	0.869814	-1.89893	0.0575733	0.193662
KPHS_28300	10.3646	10.0521	-0.312494	0.264246	-1.18259	0.236973	0.999262	10.3646	10.3612	-0.00331585	0.265224	-0.0125021	0.990025	0.999191	10.3646	8.65524	-1.70932	0.86423	-1.97786	0.047945	0.17449	10.0521	10.3612	0.309178	0.290307	1.065	0.286874	0.999952	10.0521	8.65524	-1.39683	0.876253	-1.59409	0.110915	0.289792	10.3612	8.65524	-1.70601	0.864542	-1.97331	0.0484607	0.175752
KPHS_28650	9.2313	9.66068	0.429388	0.269592	1.59273	0.111221	0.999262	9.2313	9.56648	0.335182	0.264619	1.26666	0.205278	0.999191	9.2313	9.65174	0.420444	0.864872	0.486134	0.626872	0.784173	9.66068	9.56648	-0.0942062	0.288631	-0.32639	0.74413	0.999952	9.66068	9.65174	-0.00894398	0.874104	-0.0102322	0.991836	0.996466	9.56648	9.65174	0.0852622	0.875722	0.0973622	0.922439	0.961237
KPHS_23680	11.7267	12.3069	0.580148	0.278369	2.0841	0.0371514	0.724078	11.7267	11.8652	0.138507	0.247068	0.560603	0.575069	0.999191	11.7267	8.81371	-2.91301	0.823663	-3.53665	0.000405238	0.00622793	12.3069	11.8652	-0.441641	0.287779	-1.53466	0.124868	0.997978	12.3069	8.81371	-3.49315	0.817807	-4.27137	1.94276e-05	0.000435584	11.8652	8.81371	-3.05151	0.821892	-3.71279	0.000204988	0.00375253
KPHS_15160	9.15781	8.92373	-0.234085	0.280925	-0.833266	0.404695	0.999262	9.15781	9.43792	0.28011	0.265875	1.05354	0.292093	0.999191	9.15781	7.3938	-1.76401	0.944252	-1.86816	0.0617398	0.200697	8.92373	9.43792	0.514195	0.301978	1.70276	0.0886131	0.920725	8.92373	7.3938	-1.52993	0.929413	-1.64612	0.0997386	0.270868	9.43792	7.3938	-2.04412	0.920584	-2.22046	0.0263874	0.12164
KPHS_38820	11.6419	11.8312	0.189283	0.277243	0.682734	0.494775	0.999262	11.6419	11.7038	0.0618472	0.250025	0.247364	0.804627	0.999191	11.6419	11.7186	0.0767312	0.74777	0.102613	0.91827	0.963404	11.8312	11.7038	-0.127436	0.288807	-0.441249	0.659033	0.999952	11.8312	11.7186	-0.112552	0.747008	-0.15067	0.880236	0.938512	11.7038	11.7186	0.014884	0.734751	0.0202572	0.983838	0.990649
KPHS_52900	11.0485	11.2314	0.182858	0.270543	0.675892	0.499109	0.999262	11.0485	10.9059	-0.142649	0.263946	-0.54045	0.588887	0.999191	11.0485	11.0831	0.0345759	0.780817	0.0442817	0.96468	0.984632	11.2314	10.9059	-0.325507	0.297108	-1.09559	0.27326	0.999952	11.2314	11.0831	-0.148282	0.781797	-0.189668	0.849569	0.923355	10.9059	11.0831	0.177225	0.771799	0.229626	0.818382	0.910142
KPHS_47750	14.3602	15.0527	0.692471	0.310293	2.23167	0.025637	0.623704	14.3602	14.5699	0.209653	0.244739	0.856643	0.391642	0.999191	14.3602	11.8458	-2.51446	0.754164	-3.3341	0.000855766	0.0109339	15.0527	14.5699	-0.482817	0.359688	-1.34232	0.179492	0.999952	15.0527	11.8458	-3.20693	0.78884	-4.06537	4.79559e-05	0.000970116	14.5699	11.8458	-2.72411	0.747714	-3.64325	0.000269214	0.00454916
KPHS_42500	9.69254	9.81339	0.120851	0.264672	0.456608	0.647953	0.999262	9.69254	10.3155	0.622974	0.263773	2.36178	0.0181875	0.600341	9.69254	14.1855	4.493	0.807929	5.56114	2.68024e-08	1.84749e-06	9.81339	10.3155	0.502123	0.289372	1.73522	0.0827021	0.892155	9.81339	14.1855	4.37215	0.816217	5.3566	8.48015e-08	4.30487e-06	10.3155	14.1855	3.87003	0.787138	4.91658	8.80684e-07	4.01682e-05
KPHS_22080	10.8917	10.7796	-0.112152	0.2673	-0.419573	0.674798	0.999262	10.8917	10.4769	-0.414805	0.265272	-1.5637	0.117888	0.999191	10.8917	9.09649	-1.79521	0.836537	-2.14601	0.0318724	0.136825	10.7796	10.4769	-0.302653	0.295955	-1.02263	0.306481	0.999952	10.7796	9.09649	-1.68306	0.849702	-1.98077	0.0476174	0.175981	10.4769	9.09649	-1.38041	0.854563	-1.61534	0.106237	0.278234
KPHS_05650	9.13422	8.91188	-0.222347	0.281608	-0.789562	0.429784	0.999262	9.13422	9.06493	-0.0692913	0.26996	-0.256673	0.797431	0.999191	9.13422	7.17283	-1.96139	0.956917	-2.0497	0.0403941	0.157108	8.91188	9.06493	0.153056	0.308582	0.495996	0.619897	0.999952	8.91188	7.17283	-1.73904	0.938122	-1.85375	0.0637752	0.210714	9.06493	7.17283	-1.8921	0.935254	-2.02308	0.0430646	0.162941
KPHS_25440	10.4133	10.3421	-0.071221	0.26464	-0.269124	0.787834	0.999262	10.4133	10.3935	-0.0197667	0.265396	-0.0744801	0.940628	0.999191	10.4133	8.67561	-1.73768	0.862292	-2.01519	0.043885	0.165654	10.3421	10.3935	0.0514543	0.292672	0.175809	0.860444	0.999952	10.3421	8.67561	-1.66646	0.866746	-1.92266	0.0545228	0.192007	10.3935	8.67561	-1.71791	0.863074	-1.99046	0.0465405	0.17168
KPHS_51060	11.9462	11.8822	-0.0639844	0.278576	-0.229684	0.818338	0.999262	11.9462	11.6173	-0.328822	0.247544	-1.32834	0.184066	0.999191	11.9462	11.656	-0.290209	0.743173	-0.3905	0.696167	0.831782	11.8822	11.6173	-0.264838	0.289196	-0.915775	0.359785	0.999952	11.8822	11.656	-0.226224	0.747503	-0.30264	0.762164	0.871746	11.6173	11.656	0.0386136	0.737446	0.0523612	0.958241	0.97628
KPHS_23350	8.17068	8.12448	-0.0462012	0.326387	-0.141553	0.887433	0.999262	8.17068	8.2849	0.114225	0.317595	0.359657	0.719104	0.999191	8.17068	6.1637	-2.00698	1.02953	-1.94941	0.0512469	0.180085	8.12448	8.2849	0.160426	0.360323	0.445229	0.656154	0.999952	8.12448	6.1637	-1.96077	0.983687	-1.99329	0.0462296	0.173112	8.2849	6.1637	-2.1212	0.975184	-2.17518	0.0296166	0.130226
KPHS_t00260	7.93619	7.80384	-0.132346	0.344104	-0.384611	0.700526	0.999262	7.93619	8.13499	0.198808	0.333341	0.59641	0.550901	0.999191	7.93619	8.06865	0.132463	0.953829	0.138875	0.889549	0.948086	7.80384	8.13499	0.331154	0.379294	0.87308	0.382619	0.999952	7.80384	8.06865	0.264809	0.929667	0.284843	0.775765	0.881045	8.13499	8.06865	-0.0663451	0.921777	-0.0719753	0.942622	0.968526
KPHS_02380	7.58822	7.11937	-0.468847	0.382936	-1.22435	0.22082	0.999262	7.58822	7.81829	0.230073	0.36715	0.626646	0.530892	0.999191	7.58822	6.25675	-1.33146	1.04932	-1.26888	0.204483	0.406472	7.11937	7.81829	0.69892	0.41881	1.66882	0.0951521	0.931861	7.11937	6.25675	-0.862614	1.01124	-0.853029	0.393643	0.606238	7.81829	6.25675	-1.56153	0.980505	-1.59258	0.111254	0.285098
KPHS_08970	14.4978	14.4568	-0.0409727	0.30395	-0.134801	0.892769	0.999262	14.4978	14.3996	-0.0981792	0.244321	-0.401845	0.687798	0.999191	14.4978	14.202	-0.295749	0.766874	-0.385655	0.699752	0.834582	14.4568	14.3996	-0.0572065	0.350976	-0.162993	0.870524	0.999952	14.4568	14.202	-0.254776	0.774402	-0.328998	0.742158	0.860913	14.3996	14.202	-0.19757	0.754141	-0.26198	0.793337	0.893064
KPHS_04920	8.91797	8.1995	-0.718469	0.305193	-2.35414	0.0185654	0.537393	8.91797	8.74091	-0.177059	0.28049	-0.63125	0.527877	0.999191	8.91797	6.67608	-2.24189	0.987853	-2.26946	0.0232406	0.111888	8.1995	8.74091	0.54141	0.341792	1.58403	0.113186	0.974435	8.1995	6.67608	-1.52342	0.967931	-1.57389	0.115512	0.296127	8.74091	6.67608	-2.06483	0.957148	-2.15728	0.0309842	0.133299
KPHS_36340	10.9715	10.8581	-0.113447	0.268029	-0.423264	0.672103	0.999262	10.9715	11.0581	0.0865402	0.26355	0.328363	0.742637	0.999191	10.9715	11.0633	0.0917776	0.783794	0.117094	0.906786	0.957478	10.8581	11.0581	0.199987	0.297782	0.67159	0.501845	0.999952	10.8581	11.0633	0.205225	0.793485	0.258637	0.795915	0.892626	11.0581	11.0633	0.00523744	0.767257	0.0068262	0.994554	0.996929
KPHS_18020	13.2281	13.101	-0.127127	0.281922	-0.450928	0.652041	0.999262	13.2281	13.0752	-0.152962	0.228516	-0.669372	0.503258	0.999191	13.2281	13.1468	-0.0813252	0.734129	-0.110778	0.911793	0.959791	13.101	13.0752	-0.0258351	0.30247	-0.0854138	0.931932	0.999952	13.101	13.1468	0.0458016	0.7289	0.0628367	0.949897	0.977135	13.0752	13.1468	0.0716368	0.732497	0.097798	0.922093	0.961237
KPHS_36430	8.27981	8.38665	0.106839	0.315951	0.33815	0.73525	0.999262	8.27981	8.42069	0.14088	0.308821	0.456188	0.648255	0.999191	8.27981	12.4453	4.16544	0.838443	4.96807	6.7622e-07	2.93684e-05	8.38665	8.42069	0.0340415	0.345006	0.0986692	0.921401	0.999952	8.38665	12.4453	4.0586	0.823786	4.92677	8.36012e-07	2.90231e-05	8.42069	12.4453	4.02456	0.826285	4.87067	1.11219e-06	4.9064e-05
KPHS_32390	11.8208	11.6585	-0.162379	0.277286	-0.5856	0.558144	0.999262	11.8208	11.7693	-0.0515857	0.247062	-0.208797	0.834607	0.999191	11.8208	10.2761	-1.54473	0.784838	-1.96821	0.0490434	0.17587	11.6585	11.7693	0.110793	0.289382	0.382861	0.701823	0.999952	11.6585	10.2761	-1.38235	0.795374	-1.73799	0.082213	0.244413	11.7693	10.2761	-1.49314	0.780737	-1.91248	0.0558147	0.190106
KPHS_p200240	0	0	0	0.578376	0	NA	NA	0	0	0	0.588634	0	NA	NA	0	0	0	1.12416	0	NA	NA	0	0	0	0.714774	0	NA	NA	0	0	0	1.05444	0	NA	NA	0	0	0	1.04203	0	NA	NA
KPHS_22880	6.45045	6.74499	0.294545	0.441543	0.66708	0.504721	0.999262	6.45045	6.12402	-0.32643	0.547203	-0.596542	0.550813	0.999191	6.45045	5.36182	-1.08863	1.11398	-0.977243	0.328449	0.545117	6.74499	6.12402	-0.620975	0.484435	-1.28185	0.199894	0.999952	6.74499	5.36182	-1.38318	1.03632	-1.33471	0.181972	0.386727	6.12402	5.36182	-0.762203	1.03951	-0.733234	0.463415	0.665224
KPHS_41970	13.5269	13.0505	-0.476321	0.284022	-1.67705	0.093532	0.977091	13.5269	13.4839	-0.0429461	0.229374	-0.187231	0.851479	0.999191	13.5269	12.3354	-1.19146	0.734193	-1.62281	0.10463	0.273787	13.0505	13.4839	0.433375	0.308998	1.40252	0.160761	0.999952	13.0505	12.3354	-0.715135	0.728339	-0.981871	0.326164	0.542531	13.4839	12.3354	-1.14851	0.730923	-1.57131	0.11611	0.293351
KPHS_09000	8.90564	9.10117	0.195529	0.282349	0.692509	0.488618	0.999262	8.90564	9.05939	0.153754	0.274005	0.561137	0.574704	0.999191	8.90564	7.4342	-1.47144	0.948168	-1.55188	0.120692	0.298112	9.10117	9.05939	-0.0417751	0.304254	-0.137304	0.890791	0.999952	9.10117	7.4342	-1.66697	0.926435	-1.79934	0.0719657	0.225754	9.05939	7.4342	-1.62519	0.925731	-1.75558	0.0791607	0.2356
KPHS_09550	11.2158	11.1083	-0.107513	0.270795	-0.397029	0.691346	0.999262	11.2158	11.3357	0.119892	0.259258	0.462443	0.643764	0.999191	11.2158	10.9291	-0.286749	0.780633	-0.367328	0.713374	0.844388	11.1083	11.3357	0.227405	0.296128	0.767931	0.442528	0.999952	11.1083	10.9291	-0.179235	0.790028	-0.226872	0.820523	0.90641	11.3357	10.9291	-0.406641	0.76365	-0.532496	0.594382	0.764937
KPHS_05030	12.2118	11.6496	-0.562202	0.277997	-2.02234	0.0431417	0.766015	12.2118	11.4459	-0.765827	0.24689	-3.1019	0.00192284	0.116067	12.2118	10.785	-1.42678	0.765945	-1.86278	0.0624939	0.201532	11.6496	11.4459	-0.203625	0.291687	-0.698094	0.485118	0.999952	11.6496	10.785	-0.86458	0.779197	-1.10958	0.267181	0.48148	11.4459	10.785	-0.660956	0.766216	-0.862624	0.388344	0.597675
KPHS_06600	8.56891	8.86655	0.297646	0.29589	1.00593	0.314448	0.999262	8.56891	8.35891	-0.209997	0.301324	-0.696916	0.485855	0.999191	8.56891	11.1275	2.55863	0.846914	3.02112	0.00251841	0.0240553	8.86655	8.35891	-0.507643	0.331925	-1.52939	0.126167	0.999014	8.86655	11.1275	2.26098	0.842145	2.68479	0.0072575	0.0504567	8.35891	11.1275	2.76863	0.84225	3.28718	0.00101196	0.012479
KPHS_02560	9.40561	9.36507	-0.0405444	0.269701	-0.150331	0.880503	0.999262	9.40561	9.35897	-0.0466467	0.264033	-0.17667	0.859768	0.999191	9.40561	14.9684	5.56283	0.832889	6.67895	2.40663e-11	3.15738e-09	9.36507	9.35897	-0.00610232	0.294092	-0.0207497	0.983445	0.999952	9.36507	14.9684	5.60337	0.856261	6.544	5.98963e-11	7.00657e-09	9.35897	14.9684	5.60947	0.836189	6.70838	1.96803e-11	2.64798e-09
KPHS_11930	9.70505	9.7399	0.0348471	0.264824	0.131586	0.895312	0.999262	9.70505	9.56452	-0.140525	0.2626	-0.53513	0.59256	0.999191	9.70505	7.71565	-1.9894	0.917881	-2.16738	0.0302058	0.132095	9.7399	9.56452	-0.175372	0.288283	-0.608335	0.542965	0.999952	9.7399	7.71565	-2.02425	0.906074	-2.23408	0.0254775	0.11942	9.56452	7.71565	-1.84887	0.907779	-2.0367	0.04168	0.160344
KPHS_44220	13.2298	13.0258	-0.20397	0.281638	-0.724229	0.468925	0.999262	13.2298	13.1516	-0.0781688	0.228453	-0.342166	0.732226	0.999191	13.2298	14.937	1.70716	0.766055	2.22851	0.0258467	0.120372	13.0258	13.1516	0.125802	0.302545	0.415811	0.677548	0.999952	13.0258	14.937	1.91113	0.776725	2.4605	0.0138745	0.0791716	13.1516	14.937	1.78533	0.756367	2.3604	0.0182553	0.0949275
KPHS_48760	14.5896	14.7767	0.187166	0.308143	0.607398	0.543587	0.999262	14.5896	14.4344	-0.155144	0.245791	-0.631203	0.527907	0.999191	14.5896	16.2544	1.66484	0.807194	2.0625	0.0391604	0.154824	14.7767	14.4344	-0.342309	0.355034	-0.964159	0.334966	0.999952	14.7767	16.2544	1.47767	0.850414	1.73759	0.0822834	0.244451	14.4344	16.2544	1.81998	0.792194	2.29739	0.0215964	0.105665
KPHS_11390	14.9063	15.0754	0.169098	0.31652	0.534243	0.593174	0.999262	14.9063	14.811	-0.0952996	0.253943	-0.375279	0.707453	0.999191	14.9063	16.8751	1.96877	0.81058	2.42884	0.0151471	0.0837371	15.0754	14.811	-0.264398	0.362476	-0.729422	0.465744	0.999952	15.0754	16.8751	1.79967	0.867222	2.07522	0.0379666	0.154909	14.811	16.8751	2.06407	0.804988	2.5641	0.0103444	0.0657303
KPHS_49410	12.9312	12.8875	-0.0437464	0.279944	-0.156268	0.875822	0.999262	12.9312	12.7926	-0.138625	0.229287	-0.604593	0.545449	0.999191	12.9312	12.5826	-0.348654	0.73358	-0.475278	0.634589	0.788808	12.8875	12.7926	-0.0948791	0.295539	-0.321038	0.748182	0.999952	12.8875	12.5826	-0.304908	0.726985	-0.419414	0.674914	0.816264	12.7926	12.5826	-0.210029	0.731545	-0.287103	0.774033	0.882833
KPHS_14340	8.92104	8.68701	-0.234031	0.291513	-0.802816	0.422081	0.999262	8.92104	8.70234	-0.218696	0.281477	-0.776957	0.437184	0.999191	8.92104	5.88927	-3.03177	1.01195	-2.99596	0.00273585	0.025329	8.68701	8.70234	0.0153354	0.324705	0.0472286	0.962331	0.999952	8.68701	5.88927	-2.79774	0.979191	-2.85719	0.00427406	0.0340274	8.70234	5.88927	-2.81307	0.974984	-2.88525	0.00391101	0.0335179
KPHS_20300	9.87439	10.8189	0.944564	0.265607	3.55625	0.000376186	0.0595258	9.87439	9.10312	-0.771269	0.266417	-2.89497	0.00379195	0.200081	9.87439	8.70232	-1.17206	0.874669	-1.34001	0.180242	0.380802	10.8189	9.10312	-1.71583	0.300523	-5.70949	1.13318e-08	1.84846e-06	10.8189	8.70232	-2.11663	0.852527	-2.48277	0.0130366	0.0764158	9.10312	8.70232	-0.400795	0.901949	-0.444366	0.656778	0.806107
KPHS_20650	8.83586	8.8449	0.00904001	0.28952	0.0312242	0.975091	0.999262	8.83586	8.82818	-0.00768846	0.280088	-0.0274501	0.978101	0.999191	8.83586	7.70248	-1.13339	0.937026	-1.20956	0.226448	0.432091	8.8449	8.82818	-0.0167285	0.316271	-0.0528928	0.957817	0.999952	8.8449	7.70248	-1.14243	0.919908	-1.24189	0.214276	0.423609	8.82818	7.70248	-1.1257	0.920651	-1.22272	0.221435	0.431017
KPHS_32970	7.3174	7.10903	-0.208373	0.393405	-0.529666	0.596343	0.999262	7.3174	4.67949	-2.63791	0.519415	-5.07863	3.80167e-07	5.84589e-05	7.3174	9.34559	2.02819	0.944782	2.14673	0.0318149	0.136825	7.10903	4.67949	-2.42954	0.543621	-4.46918	7.85186e-06	0.000704442	7.10903	9.34559	2.23656	0.93635	2.3886	0.0169128	0.0902855	4.67949	9.34559	4.66611	0.972758	4.79678	1.61238e-06	6.4861e-05
KPHS_03380	7.45069	5.94437	-1.50632	0.436416	-3.45157	0.000557336	0.0789071	7.45069	7.15577	-0.294918	0.419933	-0.702296	0.482494	0.999191	7.45069	5.36182	-2.08887	1.06938	-1.95335	0.0507783	0.179341	5.94437	7.15577	1.2114	0.479167	2.52814	0.0114669	0.329014	5.94437	5.36182	-0.582555	1.05557	-0.551886	0.581026	0.754101	7.15577	5.36182	-1.79396	1.01036	-1.77555	0.0758064	0.229595
KPHS_13860	9.86327	9.84801	-0.0152633	0.264127	-0.0577877	0.953918	0.999262	9.86327	10.0385	0.175199	0.26332	0.665345	0.50583	0.999191	9.86327	9.05304	-0.810225	0.864277	-0.937459	0.348522	0.563795	9.84801	10.0385	0.190462	0.287368	0.662782	0.50747	0.999952	9.84801	9.05304	-0.794961	0.878541	-0.904865	0.365537	0.579439	10.0385	9.05304	-0.985423	0.87231	-1.12967	0.258615	0.472605
KPHS_p300720	0	0	0	0.578376	0	NA	NA	0	0	0	0.588634	0	NA	NA	0	0	0	1.12416	0	NA	NA	0	0	0	0.714774	0	NA	NA	0	0	0	1.05444	0	NA	NA	0	0	0	1.04203	0	NA	NA
KPHS_39010	10.8047	10.2509	-0.553787	0.265621	-2.08488	0.0370803	0.724078	10.8047	10.5319	-0.272804	0.265673	-1.02684	0.304496	0.999191	10.8047	11.5706	0.765899	0.775225	0.98797	0.323167	0.539013	10.2509	10.5319	0.280984	0.292981	0.959051	0.337533	0.999952	10.2509	11.5706	1.31969	0.798528	1.65265	0.0984026	0.268839	10.5319	11.5706	1.0387	0.773388	1.34305	0.179255	0.384096
KPHS_11640	8.92104	8.89693	-0.0241112	0.286281	-0.0842221	0.93288	0.999262	8.92104	9.00281	0.0817697	0.274631	0.297744	0.765899	0.999191	8.92104	8.25161	-0.66943	0.911917	-0.734092	0.462893	0.662764	8.89693	9.00281	0.105881	0.31037	0.341144	0.732995	0.999952	8.89693	8.25161	-0.645319	0.905828	-0.712408	0.476212	0.676121	9.00281	8.25161	-0.7512	0.908666	-0.826706	0.408403	0.617488
KPHS_31370	10.0749	9.83238	-0.242549	0.264063	-0.918526	0.358344	0.999262	10.0749	9.98834	-0.0865812	0.263677	-0.328362	0.742638	0.999191	10.0749	7.50419	-2.57073	0.919963	-2.79439	0.00519985	0.0407726	9.83238	9.98834	0.155968	0.287132	0.543192	0.586998	0.999952	9.83238	7.50419	-2.32818	0.910287	-2.55763	0.0105387	0.0659403	9.98834	7.50419	-2.48415	0.899999	-2.76017	0.00577711	0.0444833
KPHS_30020	7.05245	6.51369	-0.538765	0.42745	-1.26042	0.207519	0.999262	7.05245	6.20651	-0.845939	0.507759	-1.66602	0.0957086	0.999191	7.05245	4.84312	-2.20933	1.09043	-2.02611	0.0427537	0.162671	6.51369	6.20651	-0.307173	0.487831	-0.629671	0.52891	0.999952	6.51369	4.84312	-1.67056	1.0449	-1.59878	0.109869	0.288112	6.20651	4.84312	-1.36339	1.03945	-1.31164	0.189641	0.394815
KPHS_30530	7.82926	7.8788	0.0495419	0.345112	0.143553	0.885854	0.999262	7.82926	7.46315	-0.36611	0.375159	-0.975881	0.329124	0.999191	7.82926	6.04349	-1.78577	1.04474	-1.70931	0.0873944	0.245608	7.8788	7.46315	-0.415652	0.403517	-1.03007	0.302975	0.999952	7.8788	6.04349	-1.83531	0.991445	-1.85115	0.0641479	0.211119	7.46315	6.04349	-1.41966	0.993366	-1.42914	0.152963	0.348465
KPHS_03160	10.5797	10.5769	-0.00284146	0.265516	-0.0107017	0.991461	0.999262	10.5797	10.5801	0.00040084	0.265935	0.00150729	0.998797	0.99964	10.5797	8.40178	-2.17792	0.868525	-2.50761	0.0121551	0.0733805	10.5769	10.5801	0.0032423	0.295736	0.0109635	0.991253	0.999952	10.5769	8.40178	-2.17508	0.864148	-2.51703	0.011835	0.0719596	10.5801	8.40178	-2.17832	0.859477	-2.53448	0.0112616	0.0694638
KPHS_28770	11.5729	11.5904	0.0174868	0.275824	0.0633984	0.949449	0.999262	11.5729	11.3488	-0.224079	0.255162	-0.878182	0.379845	0.999191	11.5729	11.2554	-0.317535	0.761315	-0.417088	0.676614	0.817683	11.5904	11.3488	-0.241566	0.292843	-0.824898	0.40943	0.999952	11.5904	11.2554	-0.335022	0.766495	-0.437083	0.662051	0.806864	11.3488	11.2554	-0.0934565	0.752806	-0.124144	0.901201	0.950473
KPHS_07260	11.422	11.5067	0.0847163	0.274498	0.308622	0.757609	0.999262	11.422	11.568	0.145991	0.254405	0.573852	0.566068	0.999191	11.422	13.7221	2.30011	0.750546	3.06458	0.00217977	0.0215138	11.5067	11.568	0.0612746	0.291795	0.209992	0.833674	0.999952	11.5067	13.7221	2.21539	0.751715	2.94712	0.00320753	0.0273097	11.568	13.7221	2.15412	0.738685	2.91615	0.00354381	0.0314694
KPHS_13390	2.03127	2.57665	0.545379	0.606233	0.899619	0.368323	0.999262	2.03127	4.03481	2.00354	0.605961	3.30638	0.000945088	0.0635808	2.03127	1.54129	-0.489979	1.1271	-0.434726	0.663761	0.809792	2.57665	4.03481	1.45816	0.701894	2.07746	0.0377589	0.623485	2.57665	1.54129	-1.03536	1.05671	-0.979789	0.32719	0.54332	4.03481	1.54129	-2.49352	1.04669	-2.3823	0.0172051	0.0916838
KPHS_17830	9.95738	10.214	0.256647	0.264023	0.972062	0.33102	0.999262	9.95738	10.1018	0.144427	0.263669	0.547757	0.583859	0.999191	9.95738	10.1251	0.167722	0.83788	0.200174	0.841345	0.917401	10.214	10.1018	-0.11222	0.28944	-0.387715	0.698227	0.999952	10.214	10.1251	-0.0889251	0.842527	-0.105546	0.915943	0.958889	10.1018	10.1251	0.023295	0.839242	0.0277572	0.977856	0.986867
KPHS_19570	13.0024	13.1	0.0975668	0.280879	0.347362	0.728319	0.999262	13.0024	13.0097	0.00726945	0.22876	0.0317776	0.974649	0.999191	13.0024	13.8244	0.821998	0.738729	1.11272	0.265828	0.475805	13.1	13.0097	-0.0902973	0.301472	-0.299521	0.764542	0.999952	13.1	13.8244	0.724432	0.737067	0.982857	0.325678	0.542057	13.0097	13.8244	0.814729	0.735925	1.10708	0.268259	0.482382
KPHS_31950	17.4334	17.2645	-0.168858	0.490856	-0.344006	0.730841	0.999262	17.4334	17.4642	0.0307823	0.292823	0.105123	0.916278	0.999191	17.4334	18.9096	1.47621	0.806105	1.83129	0.0670572	0.209595	17.2645	17.4642	0.19964	0.438685	0.455087	0.649046	0.999952	17.2645	18.9096	1.64507	0.904517	1.81873	0.068953	0.220849	17.4642	18.9096	1.44543	0.837005	1.72691	0.0841841	0.242761
KPHS_46500	14.3096	14.3827	0.0731659	0.301582	0.242607	0.80831	0.999262	14.3096	14.3744	0.0647985	0.241947	0.267821	0.788837	0.999191	14.3096	14.2264	-0.0831897	0.762474	-0.109105	0.913119	0.960248	14.3827	14.3744	-0.00836736	0.349639	-0.0239314	0.980907	0.999952	14.3827	14.2264	-0.156356	0.772351	-0.202441	0.839572	0.91768	14.3744	14.2264	-0.147988	0.754085	-0.196249	0.844415	0.924836
KPHS_16610	13.0115	12.8637	-0.14781	0.280147	-0.527614	0.597767	0.999262	13.0115	13.0683	0.0568139	0.228675	0.248448	0.803788	0.999191	13.0115	13.16	0.148488	0.734117	0.202268	0.839708	0.916742	12.8637	13.0683	0.204624	0.298983	0.6844	0.493723	0.999952	12.8637	13.16	0.296298	0.728186	0.406899	0.684082	0.821662	13.0683	13.16	0.0916743	0.732507	0.125151	0.900404	0.95012
KPHS_41910	12.2628	12.1587	-0.104129	0.279456	-0.372611	0.709438	0.999262	12.2628	12.3106	0.0477754	0.236302	0.20218	0.839776	0.999191	12.2628	11.5237	-0.739162	0.743802	-0.993762	0.320339	0.535791	12.1587	12.3106	0.151904	0.287387	0.52857	0.597104	0.999952	12.1587	11.5237	-0.635033	0.746304	-0.850905	0.394822	0.606641	12.3106	11.5237	-0.786937	0.734811	-1.07094	0.284197	0.498712
KPHS_p100470	0	0	0	0.578376	0	NA	NA	0	0	0	0.588634	0	NA	NA	0	0	0	1.12416	0	NA	NA	0	0	0	0.714774	0	NA	NA	0	0	0	1.05444	0	NA	NA	0	0	0	1.04203	0	NA	NA
KPHS_40350	0	0	0	0.578376	0	NA	NA	0	0	0	0.588634	0	NA	NA	0	0	0	1.12416	0	NA	NA	0	0	0	0.714774	0	NA	NA	0	0	0	1.05444	0	NA	NA	0	0	0	1.04203	0	NA	NA
KPHS_40760	8.00138	7.75824	-0.243134	0.343674	-0.707454	0.479285	0.999262	8.00138	8.14025	0.138872	0.330083	0.420718	0.673961	0.999191	8.00138	8.05835	0.0569675	0.951625	0.0598634	0.952264	0.978215	7.75824	8.14025	0.382006	0.381052	1.0025	0.316101	0.999952	7.75824	8.05835	0.300101	0.931174	0.322282	0.747239	0.863471	8.14025	8.05835	-0.0819046	0.921861	-0.0888471	0.929203	0.964694
KPHS_34070	14.0933	13.9438	-0.149409	0.29592	-0.504899	0.61363	0.999262	14.0933	14.279	0.185745	0.238839	0.777701	0.436745	0.999191	14.0933	13.446	-0.647269	0.744669	-0.869204	0.384735	0.596911	13.9438	14.279	0.335155	0.340812	0.983401	0.32541	0.999952	13.9438	13.446	-0.49786	0.742447	-0.670567	0.502497	0.696711	14.279	13.446	-0.833015	0.743557	-1.12031	0.262581	0.476471
KPHS_45310	8.75912	8.79417	0.0350479	0.292654	0.119759	0.904674	0.999262	8.75912	8.91353	0.154415	0.280101	0.551282	0.58144	0.999191	8.75912	13.2316	4.4725	0.820395	5.45165	4.99059e-08	2.98271e-06	8.79417	8.91353	0.119367	0.315421	0.378437	0.705106	0.999952	8.79417	13.2316	4.43745	0.818658	5.4204	5.94663e-08	3.10668e-06	8.91353	13.2316	4.31809	0.82175	5.25474	1.48231e-07	8.67153e-06
KPHS_21470	10.4176	10.2296	-0.188014	0.264477	-0.71089	0.477152	0.999262	10.4176	10.7033	0.285662	0.265686	1.07518	0.282292	0.999191	10.4176	8.06351	-2.35413	0.886063	-2.65684	0.00788768	0.0548163	10.2296	10.7033	0.473676	0.29378	1.61235	0.106886	0.955755	10.2296	8.06351	-2.16611	0.88193	-2.45611	0.0140452	0.0797226	10.7033	8.06351	-2.63979	0.860157	-3.06896	0.00214803	0.0218539
KPHS_40830	10.4979	10.7925	0.29467	0.266025	1.10768	0.268	0.999262	10.4979	10.3178	-0.180029	0.265383	-0.678375	0.497534	0.999191	10.4979	10.4886	-0.00924996	0.814341	-0.0113588	0.990937	0.996495	10.7925	10.3178	-0.474699	0.294767	-1.61042	0.107306	0.956308	10.7925	10.4886	-0.30392	0.812704	-0.373962	0.708433	0.838372	10.3178	10.4886	0.170779	0.815624	0.209385	0.834148	0.919587
KPHS_13640	8.39014	8.09858	-0.291568	0.321171	-0.90783	0.363968	0.999262	8.39014	8.42069	0.0305471	0.304922	0.10018	0.920201	0.999191	8.39014	7.02194	-1.3682	0.986994	-1.38623	0.165676	0.361741	8.09858	8.42069	0.322115	0.356357	0.903911	0.366043	0.999952	8.09858	7.02194	-1.07663	0.956612	-1.12547	0.260392	0.473668	8.42069	7.02194	-1.39875	0.948299	-1.47501	0.14021	0.329495
KPHS_14020	6.0409	6.38245	0.34155	0.470735	0.725569	0.468103	0.999262	6.0409	7.44627	1.40537	0.489986	2.86818	0.00412835	0.215716	6.0409	5.06519	-0.975707	1.12599	-0.866536	0.386196	0.598242	6.38245	7.44627	1.06382	0.454966	2.33824	0.0193749	0.451493	6.38245	5.06519	-1.31726	1.04807	-1.25684	0.208811	0.417274	7.44627	5.06519	-2.38108	1.00157	-2.37734	0.0174378	0.0923721
KPHS_41410	13.6037	13.3489	-0.254719	0.286379	-0.889449	0.373762	0.999262	13.6037	13.4958	-0.107905	0.229736	-0.469691	0.638576	0.999191	13.6037	13.953	0.349308	0.742799	0.47026	0.638169	0.790948	13.3489	13.4958	0.146814	0.314195	0.467271	0.640306	0.999952	13.3489	13.953	0.604028	0.741695	0.814388	0.415422	0.623539	13.4958	13.953	0.457214	0.738416	0.619181	0.535797	0.722721
KPHS_p101300	0	0	0	0.578376	0	NA	NA	0	0	0	0.588634	0	NA	NA	0	0	0	1.12416	0	NA	NA	0	0	0	0.714774	0	NA	NA	0	0	0	1.05444	0	NA	NA	0	0	0	1.04203	0	NA	NA
KPHS_42690	7.82271	8.15496	0.332242	0.336773	0.986544	0.323866	0.999262	7.82271	8.43787	0.615152	0.328914	1.87025	0.0614487	0.961387	7.82271	11.912	4.08928	0.861104	4.74888	2.04547e-06	7.6348e-05	8.15496	8.43787	0.282911	0.353453	0.80042	0.423467	0.999952	8.15496	11.912	3.75704	0.834583	4.50169	6.7414e-06	0.000179582	8.43787	11.912	3.47413	0.82606	4.20566	2.60324e-05	0.000697046
KPHS_35700	13.5161	13.7333	0.217141	0.288921	0.751561	0.452315	0.999262	13.5161	13.6597	0.143586	0.230093	0.624035	0.532605	0.999191	13.5161	13.5431	0.0269206	0.736493	0.0365524	0.970842	0.986616	13.7333	13.6597	-0.0735551	0.324821	-0.226448	0.820853	0.999952	13.7333	13.5431	-0.190221	0.739376	-0.257272	0.796969	0.893249	13.6597	13.5431	-0.116666	0.735382	-0.158646	0.873947	0.940717
KPHS_00120	11.7109	11.6075	-0.103371	0.276592	-0.373731	0.708604	0.999262	11.7109	11.5859	-0.124951	0.250644	-0.49852	0.618118	0.999191	11.7109	13.4648	1.7539	0.741009	2.36691	0.0179371	0.0936679	11.6075	11.5859	-0.0215796	0.290904	-0.0741814	0.940866	0.999952	11.6075	13.4648	1.85728	0.745418	2.49159	0.0127173	0.0752	11.5859	13.4648	1.87885	0.736647	2.55055	0.0107553	0.0675009
KPHS_24530	9.94839	9.9872	0.038815	0.263916	0.147073	0.883074	0.999262	9.94839	10.0937	0.14531	0.263629	0.551192	0.581502	0.999191	9.94839	12.3762	2.42777	0.78923	3.07613	0.00209708	0.0208506	9.9872	10.0937	0.106495	0.287963	0.369823	0.711514	0.999952	9.9872	12.3762	2.38896	0.793816	3.00946	0.00261712	0.0232005	10.0937	12.3762	2.28246	0.786576	2.90177	0.00371064	0.0323094
KPHS_38050	14.2624	14.3385	0.076096	0.300779	0.252997	0.800271	0.999262	14.2624	14.1665	-0.0959132	0.239331	-0.400756	0.6886	0.999191	14.2624	12.9768	-1.28552	0.748292	-1.71794	0.0858068	0.242159	14.3385	14.1665	-0.172009	0.345789	-0.49744	0.618879	0.999952	14.3385	12.9768	-1.36162	0.751461	-1.81196	0.0699918	0.222329	14.1665	12.9768	-1.18961	0.740945	-1.60553	0.108377	0.281644
KPHS_p400030	0	0	0	0.578376	0	NA	NA	0	0	0	0.588634	0	NA	NA	0	0	0	1.12416	0	NA	NA	0	0	0	0.714774	0	NA	NA	0	0	0	1.05444	0	NA	NA	0	0	0	1.04203	0	NA	NA
KPHS_p100650	0	0	0	0.578376	0	NA	NA	0	0	0	0.588634	0	NA	NA	0	0	0	1.12416	0	NA	NA	0	0	0	0.714774	0	NA	NA	0	0	0	1.05444	0	NA	NA	0	0	0	1.04203	0	NA	NA
KPHS_34250	6.3448	5.51379	-0.831009	0.491616	-1.69036	0.0909586	0.97147	6.3448	5.55986	-0.784942	0.566723	-1.38505	0.166036	0.999191	6.3448	5.69012	-0.654683	1.11448	-0.587433	0.556913	0.737934	5.51379	5.55986	0.0460671	0.545797	0.0844035	0.932736	0.999952	5.51379	5.69012	0.176326	1.05768	0.166711	0.867598	0.931845	5.55986	5.69012	0.130259	1.04382	0.12479	0.90069	0.95012
KPHS_11070	13.2152	13.1838	-0.0313647	0.28225	-0.111124	0.911518	0.999262	13.2152	13.1502	-0.0650309	0.228454	-0.284657	0.775907	0.999191	13.2152	14.2285	1.01325	0.747398	1.3557	0.175194	0.373659	13.1838	13.1502	-0.0336662	0.305019	-0.110374	0.912113	0.999952	13.1838	14.2285	1.04461	0.748503	1.3956	0.162834	0.364183	13.1502	14.2285	1.07828	0.742054	1.4531	0.146196	0.337983
KPHS_01830	14.0927	13.9425	-0.150264	0.295903	-0.507814	0.611584	0.999262	14.0927	13.8558	-0.236972	0.235162	-1.0077	0.3136	0.999191	14.0927	13.4612	-0.631527	0.74474	-0.847982	0.396448	0.606856	13.9425	13.8558	-0.0867081	0.333	-0.260384	0.794567	0.999952	13.9425	13.4612	-0.481263	0.742581	-0.648095	0.516924	0.70705	13.8558	13.4612	-0.394555	0.736985	-0.535363	0.592399	0.764002
KPHS_21210	10.599	11.2777	0.678753	0.268946	2.52375	0.011611	0.458394	10.599	10.6453	0.0463498	0.265972	0.174266	0.861656	0.999191	10.599	8.17261	-2.42637	0.877179	-2.7661	0.00567307	0.0437811	11.2777	10.6453	-0.632404	0.296084	-2.13589	0.0326883	0.592723	11.2777	8.17261	-3.10512	0.849621	-3.65471	0.00025747	0.00378538	10.6453	8.17261	-2.47272	0.86039	-2.87395	0.00405375	0.0344121
KPHS_33700	11.4631	11.7158	0.252745	0.275813	0.916363	0.359476	0.999262	11.4631	11.2386	-0.224473	0.257622	-0.871326	0.383576	0.999191	11.4631	8.45773	-3.00534	0.842799	-3.5659	0.000362607	0.00565351	11.7158	11.2386	-0.477218	0.292754	-1.6301	0.10308	0.944556	11.7158	8.45773	-3.25808	0.832457	-3.91381	9.08501e-05	0.00161105	11.2386	8.45773	-2.78086	0.837943	-3.31868	0.000904439	0.0116174
KPHS_26970	10.3292	10.3221	-0.00716167	0.264449	-0.0270815	0.978395	0.999262	10.3292	10.1741	-0.155166	0.264715	-0.586162	0.557767	0.999191	10.3292	8.14853	-2.18069	0.884736	-2.46479	0.0137093	0.0791417	10.3221	10.1741	-0.148004	0.290798	-0.50896	0.61078	0.999952	10.3221	8.14853	-2.17353	0.877059	-2.4782	0.0132047	0.0766822	10.1741	8.14853	-2.02553	0.878362	-2.30603	0.0211091	0.104516
KPHS_42960	7.54116	7.32099	-0.220167	0.37645	-0.58485	0.558648	0.999262	7.54116	7.63682	0.0956594	0.380254	0.251567	0.801376	0.999191	7.54116	6.14435	-1.39681	1.05433	-1.32483	0.185227	0.385131	7.32099	7.63682	0.315826	0.418659	0.754377	0.450623	0.999952	7.32099	6.14435	-1.17665	1.00611	-1.1695	0.242203	0.453793	7.63682	6.14435	-1.49247	0.986766	-1.51249	0.13041	0.313753
KPHS_15420	10.7175	10.7179	0.000467986	0.266361	0.00175696	0.998598	0.999899	10.7175	10.816	0.0985006	0.265663	0.370773	0.710807	0.999191	10.7175	10.2446	-0.472824	0.814772	-0.580315	0.561702	0.742176	10.7179	10.816	0.0980326	0.297443	0.329585	0.741714	0.999952	10.7179	10.2446	-0.473292	0.822866	-0.575176	0.565173	0.743205	10.816	10.2446	-0.571325	0.8066	-0.708312	0.478751	0.677265
KPHS_23150	7.68519	7.43302	-0.252177	0.366751	-0.687597	0.491706	0.999262	7.68519	7.4881	-0.197095	0.381015	-0.517289	0.604955	0.999191	7.68519	6.29236	-1.39283	1.04418	-1.33391	0.182235	0.382757	7.43302	7.4881	0.0550821	0.420263	0.131066	0.895723	0.999952	7.43302	6.29236	-1.14066	0.999053	-1.14174	0.253562	0.466309	7.4881	6.29236	-1.19574	0.987938	-1.21034	0.226149	0.436718
KPHS_04710	9.38577	9.16745	-0.218322	0.272777	-0.800371	0.423496	0.999262	9.38577	9.12979	-0.255988	0.266529	-0.960452	0.336828	0.999191	9.38577	11.7377	2.35196	0.808381	2.90947	0.00362048	0.0316145	9.16745	9.12979	-0.0376654	0.301433	-0.124954	0.90056	0.999952	9.16745	11.7377	2.57028	0.823243	3.12214	0.00179542	0.0171415	9.12979	11.7377	2.60794	0.819079	3.18399	0.00145258	0.0164239
KPHS_51880	9.54332	9.47384	-0.0694773	0.267333	-0.259891	0.794948	0.999262	9.54332	9.74786	0.204537	0.26267	0.778684	0.436166	0.999191	9.54332	9.21254	-0.330781	0.867473	-0.381316	0.702969	0.837491	9.47384	9.74786	0.274014	0.289175	0.947572	0.343347	0.999952	9.47384	9.21254	-0.261304	0.886423	-0.294784	0.768159	0.876591	9.74786	9.21254	-0.535318	0.880451	-0.608004	0.543185	0.72754
KPHS_04240	13.9483	13.7304	-0.217906	0.292763	-0.74431	0.456689	0.999262	13.9483	13.8395	-0.108826	0.233841	-0.465386	0.641655	0.999191	13.9483	12.5526	-1.39573	0.740255	-1.88547	0.0593667	0.196272	13.7304	13.8395	0.10908	0.328386	0.332171	0.73976	0.999952	13.7304	12.5526	-1.17782	0.734541	-1.60348	0.108829	0.286801	13.8395	12.5526	-1.2869	0.73509	-1.75067	0.0800026	0.236847
KPHS_18610	12.0729	11.9623	-0.110609	0.279057	-0.396367	0.691834	0.999262	12.0729	11.7586	-0.314276	0.244417	-1.28582	0.198506	0.999191	12.0729	10.6847	-1.38816	0.769906	-1.80303	0.0713843	0.217058	11.9623	11.7586	-0.203667	0.288096	-0.706943	0.479602	0.999952	11.9623	10.6847	-1.27755	0.774876	-1.64871	0.099206	0.269746	11.7586	10.6847	-1.07388	0.764081	-1.40546	0.159886	0.357501
KPHS_45090	10.8776	10.8371	-0.0404915	0.26747	-0.151387	0.87967	0.999262	10.8776	10.5016	-0.375953	0.265372	-1.4167	0.156569	0.999191	10.8776	11.1879	0.310289	0.783041	0.396261	0.691912	0.829647	10.8371	10.5016	-0.335462	0.296264	-1.13231	0.257506	0.999952	10.8371	11.1879	0.35078	0.790464	0.443765	0.657212	0.803924	10.5016	11.1879	0.686242	0.783871	0.875452	0.381328	0.592296
KPHS_12510	7.3174	7.73153	0.414127	0.369765	1.11998	0.262724	0.999262	7.3174	7.76484	0.447442	0.389222	1.14958	0.250317	0.999191	7.3174	6.8172	-0.500203	1.04081	-0.480592	0.630806	0.78526	7.73153	7.76484	0.0333152	0.397039	0.0839092	0.933129	0.999952	7.73153	6.8172	-0.91433	0.973729	-0.938999	0.347731	0.5653	7.76484	6.8172	-0.947646	0.965871	-0.98113	0.326528	0.542931
KPHS_16870	9.21139	9.23558	0.0241889	0.274022	0.0882738	0.929659	0.999262	9.21139	9.58972	0.378321	0.26481	1.42865	0.153104	0.999191	9.21139	7.30943	-1.90197	0.947745	-2.00683	0.0447674	0.167458	9.23558	9.58972	0.354132	0.293585	1.20623	0.227727	0.999952	9.23558	7.30943	-1.92615	0.929686	-2.07183	0.038281	0.155347	9.58972	7.30943	-2.28029	0.919913	-2.47881	0.0131822	0.0770321
KPHS_49040	10.2775	10.3454	0.0678521	0.264406	0.256621	0.797471	0.999262	10.2775	10.4229	0.14541	0.265158	0.548389	0.583425	0.999191	10.2775	12.7343	2.45676	0.781054	3.14545	0.00165833	0.0178048	10.3454	10.4229	0.0775576	0.292926	0.264768	0.791188	0.999952	10.3454	12.7343	2.38891	0.780591	3.06039	0.00221051	0.0202636	10.4229	12.7343	2.31135	0.77409	2.9859	0.00282746	0.0265112
KPHS_09760	12.191	12.1924	0.00148514	0.279451	0.00531449	0.99576	0.99962	12.191	12.5584	0.367483	0.235018	1.56364	0.117902	0.999191	12.191	12.4775	0.286548	0.73249	0.391196	0.695652	0.831351	12.1924	12.5584	0.365998	0.28866	1.26792	0.204827	0.999952	12.1924	12.4775	0.285062	0.729136	0.390959	0.695828	0.830394	12.5584	12.4775	-0.0809357	0.730002	-0.110871	0.911719	0.954951
KPHS_43120	11.7184	11.6805	-0.0379149	0.276983	-0.136885	0.891121	0.999262	11.7184	11.5234	-0.194952	0.251335	-0.775665	0.437947	0.999191	11.7184	11.7582	0.0397973	0.745158	0.0534079	0.957407	0.980558	11.6805	11.5234	-0.157037	0.29088	-0.539868	0.589288	0.999952	11.6805	11.7582	0.0777122	0.749897	0.10363	0.917463	0.959546	11.5234	11.7582	0.234749	0.737613	0.318255	0.750292	0.867469
KPHS_15390	12.3961	12.5393	0.143262	0.279477	0.512605	0.608227	0.999262	12.3961	12.63	0.233956	0.232528	1.00614	0.314348	0.999191	12.3961	12.8435	0.447451	0.733048	0.610398	0.541598	0.728496	12.5393	12.63	0.0906945	0.290564	0.312133	0.75494	0.999952	12.5393	12.8435	0.30419	0.726988	0.418425	0.675637	0.816264	12.63	12.8435	0.213495	0.731854	0.291718	0.770502	0.880808
KPHS_29420	10.9057	10.6669	-0.238846	0.266973	-0.894643	0.370978	0.999262	10.9057	10.9477	0.0420145	0.264538	0.158822	0.873809	0.999191	10.9057	11.3582	0.452468	0.777458	0.581984	0.560577	0.741206	10.6669	10.9477	0.28086	0.297351	0.944541	0.344893	0.999952	10.6669	11.3582	0.691314	0.790744	0.874258	0.381978	0.593538	10.9477	11.3582	0.410454	0.762423	0.538355	0.590332	0.763192
KPHS_25950	7.55702	7.89092	0.333906	0.354828	0.941037	0.346686	0.999262	7.55702	7.50449	-0.0525225	0.387608	-0.135504	0.892213	0.999191	7.55702	4.32951	-3.2275	1.06601	-3.02765	0.00246461	0.0237158	7.89092	7.50449	-0.386429	0.401362	-0.962793	0.335651	0.999952	7.89092	4.32951	-3.56141	0.9994	-3.56355	0.000365873	0.00493425	7.50449	4.32951	-3.17498	1.00015	-3.1745	0.00150097	0.0167947
KPHS_52570	9.06383	9.04532	-0.0185142	0.280005	-0.0661208	0.947282	0.999262	9.06383	8.99122	-0.0726116	0.272251	-0.266708	0.789694	0.999191	9.06383	9.21254	0.148711	0.877408	0.169489	0.865412	0.934187	9.04532	8.99122	-0.0540975	0.307025	-0.176199	0.860138	0.999952	9.04532	9.21254	0.167225	0.892096	0.187452	0.851306	0.923751	8.99122	9.21254	0.221322	0.896861	0.246774	0.805083	0.901197
KPHS_42990	12.8355	12.6223	-0.213215	0.279495	-0.762858	0.445548	0.999262	12.8355	12.5312	-0.30435	0.230711	-1.31918	0.187108	0.999191	12.8355	12.678	-0.15756	0.733814	-0.214713	0.829991	0.912803	12.6223	12.5312	-0.0911347	0.29045	-0.31377	0.753695	0.999952	12.6223	12.678	0.0556554	0.726776	0.0765785	0.938959	0.969963	12.5312	12.678	0.14679	0.730932	0.200826	0.840835	0.923993
KPHS_18920	9.72273	9.934	0.211275	0.264383	0.799126	0.424217	0.999262	9.72273	9.79361	0.0708804	0.262635	0.269882	0.787251	0.999191	9.72273	7.77348	-1.94925	0.914869	-2.13063	0.0331195	0.139616	9.934	9.79361	-0.140395	0.286993	-0.489193	0.624705	0.999952	9.934	7.77348	-2.16052	0.898774	-2.40386	0.0162231	0.0875594	9.79361	7.77348	-2.02013	0.899497	-2.24584	0.0247141	0.115777
KPHS_22740	10.6066	10.5224	-0.0842387	0.265455	-0.317337	0.750988	0.999262	10.6066	10.4686	-0.138049	0.265807	-0.519358	0.603511	0.999191	10.6066	8.69901	-1.90761	0.856603	-2.22694	0.025951	0.120545	10.5224	10.4686	-0.0538103	0.294609	-0.18265	0.855073	0.999952	10.5224	8.69901	-1.82337	0.861009	-2.11771	0.0341996	0.143997	10.4686	8.69901	-1.76956	0.859978	-2.05768	0.0396211	0.15565
KPHS_09490	10.5324	10.4433	-0.089071	0.265092	-0.336001	0.73687	0.999262	10.5324	10.5993	0.0669507	0.265899	0.25179	0.801203	0.999191	10.5324	9.60118	-0.931186	0.835746	-1.1142	0.265194	0.475652	10.4433	10.5993	0.156022	0.294919	0.529033	0.596783	0.999952	10.4433	9.60118	-0.842115	0.851162	-0.989371	0.322482	0.538737	10.5993	9.60118	-0.998137	0.839082	-1.18956	0.23422	0.444969
KPHS_39830	5.32589	4.07807	-1.24783	0.560893	-2.22471	0.0261004	0.629687	5.32589	5.12348	-0.202412	0.597816	-0.338585	0.734922	0.999191	5.32589	5.06519	-0.260699	1.13431	-0.22983	0.818224	0.905183	4.07807	5.12348	1.04541	0.630348	1.65847	0.0972224	0.931861	4.07807	5.06519	0.987128	1.06239	0.929161	0.352806	0.569422	5.12348	5.06519	-0.0582869	1.04901	-0.055564	0.955689	0.975412
KPHS_43020	13.7611	13.8634	0.102223	0.29229	0.34973	0.726541	0.999262	13.7611	13.966	0.204841	0.233449	0.877455	0.38024	0.999191	13.7611	13.6692	-0.0919145	0.740255	-0.124166	0.901184	0.954038	13.8634	13.966	0.102619	0.333619	0.307592	0.758392	0.999952	13.8634	13.6692	-0.194137	0.743543	-0.261097	0.794018	0.891432	13.966	13.6692	-0.296756	0.739683	-0.401193	0.688278	0.827225
KPHS_51270	12.0066	11.8761	-0.130499	0.278697	-0.468245	0.639609	0.999262	12.0066	11.8931	-0.113471	0.243551	-0.465902	0.641286	0.999191	12.0066	11.5335	-0.473141	0.745373	-0.634771	0.525578	0.713986	11.8761	11.8931	0.0170276	0.287764	0.0591722	0.952815	0.999952	11.8761	11.5335	-0.342643	0.751042	-0.456223	0.64823	0.796375	11.8931	11.5335	-0.35967	0.735562	-0.488973	0.624861	0.784699
KPHS_51900	9.68715	9.3973	-0.289851	0.267271	-1.08448	0.27815	0.999262	9.68715	9.55865	-0.128502	0.262603	-0.489339	0.624602	0.999191	9.68715	8.18687	-1.50028	0.898291	-1.67015	0.09489	0.258071	9.3973	9.55865	0.161349	0.291279	0.553933	0.579624	0.999952	9.3973	8.18687	-1.21043	0.901681	-1.34241	0.179462	0.383514	9.55865	8.18687	-1.37178	0.899165	-1.52561	0.127106	0.308455
KPHS_37750	13.7355	13.5575	-0.177964	0.2893	-0.615155	0.538453	0.999262	13.7355	13.5266	-0.208896	0.230578	-0.905965	0.364954	0.999191	13.7355	13.6218	-0.11366	0.739407	-0.153717	0.877833	0.941172	13.5575	13.5266	-0.0309318	0.318736	-0.0970451	0.922691	0.999952	13.5575	13.6218	0.0643045	0.737837	0.0871526	0.93055	0.965417	13.5266	13.6218	0.0952363	0.73501	0.129571	0.896906	0.948359
KPHS_19690	13.5778	13.5726	-0.00515687	0.288006	-0.0179054	0.985714	0.999262	13.5778	13.4075	-0.170277	0.229381	-0.742335	0.457884	0.999191	13.5778	14.791	1.21321	0.763906	1.58817	0.112249	0.288066	13.5726	13.4075	-0.16512	0.316776	-0.521253	0.60219	0.999952	13.5726	14.791	1.21837	0.774877	1.57233	0.115873	0.296264	13.4075	14.791	1.38349	0.753719	1.83555	0.0664247	0.211326
KPHS_37280	11.568	11.341	-0.227069	0.274348	-0.827666	0.40786	0.999262	11.568	11.4299	-0.13809	0.254313	-0.542993	0.587135	0.999191	11.568	13.1586	1.59057	0.743657	2.13885	0.0324482	0.138293	11.341	11.4299	0.0889787	0.294126	0.30252	0.762256	0.999952	11.341	13.1586	1.81764	0.750432	2.42212	0.0154302	0.0847244	11.4299	13.1586	1.72866	0.739427	2.33783	0.0193959	0.0989465
KPHS_46760	12.5802	12.9316	0.351406	0.27973	1.25623	0.209033	0.999262	12.5802	13.1763	0.596115	0.229932	2.59257	0.00952618	0.400546	12.5802	14.315	1.73478	0.749115	2.31577	0.0205707	0.102453	12.9316	13.1763	0.24471	0.301625	0.811305	0.417191	0.999952	12.9316	14.315	1.38337	0.750457	1.84337	0.0652743	0.213261	13.1763	14.315	1.13866	0.743655	1.53117	0.125727	0.3073
KPHS_26790	11.0694	11.4879	0.418443	0.27224	1.53704	0.124284	0.999262	11.0694	10.4759	-0.593566	0.26427	-2.24606	0.0247003	0.681728	11.0694	6.56402	-4.50541	0.946151	-4.76182	1.91851e-06	7.31893e-05	11.4879	10.4759	-1.01201	0.293444	-3.44873	0.000563225	0.0285546	11.4879	6.56402	-4.92385	0.902311	-5.45693	4.84429e-08	2.65991e-06	10.4759	6.56402	-3.91184	0.916587	-4.26783	1.9738e-05	0.000553282
KPHS_p200580	6.76907	6.75829	-0.0107842	0.428657	-0.0251582	0.979929	0.999262	6.76907	6.70916	-0.0599129	0.49946	-0.119955	0.904519	0.999191	6.76907	4.79429	-1.97478	1.10362	-1.78936	0.0735562	0.220669	6.75829	6.70916	-0.0491287	0.467361	-0.105119	0.916281	0.999952	6.75829	4.79429	-1.964	1.03722	-1.89353	0.0582875	0.199137	6.70916	4.79429	-1.91487	1.02709	-1.86437	0.0622695	0.202989
KPHS_44690	10.1116	10.0412	-0.0703908	0.263925	-0.266707	0.789694	0.999262	10.1116	10.1377	0.0261011	0.264121	0.0988225	0.921279	0.999191	10.1116	9.04263	-1.06899	0.858401	-1.24533	0.21301	0.415288	10.0412	10.1377	0.0964919	0.288513	0.334445	0.738043	0.999952	10.0412	9.04263	-0.998604	0.872679	-1.1443	0.2525	0.465444	10.1377	9.04263	-1.0951	0.868532	-1.26086	0.20736	0.415802
KPHS_19520	13.125	12.7941	-0.330869	0.28049	-1.17961	0.238155	0.999262	13.125	13.1731	0.0481061	0.228473	0.210555	0.833234	0.999191	13.125	11.6847	-1.44031	0.740843	-1.94414	0.051878	0.181085	12.7941	13.1731	0.378975	0.299863	1.26382	0.206293	0.999952	12.7941	11.6847	-1.10944	0.739411	-1.50044	0.133502	0.324705	13.1731	11.6847	-1.48841	0.734126	-2.02746	0.0426152	0.162433
KPHS_37130	9.73846	9.90889	0.170429	0.264348	0.644715	0.519112	0.999262	9.73846	9.93339	0.194931	0.262902	0.741457	0.458416	0.999191	9.73846	15.9982	6.25976	0.842876	7.42667	1.11466e-13	2.49824e-11	9.90889	9.93339	0.0245017	0.286995	0.0853733	0.931965	0.999952	9.90889	15.9982	6.08933	0.871064	6.99068	2.73559e-12	3.68005e-10	9.93339	15.9982	6.06483	0.835783	7.25647	3.97238e-13	7.91827e-11
KPHS_02710	8.46349	8.02348	-0.440011	0.321662	-1.36793	0.171334	0.999262	8.46349	8.03695	-0.426533	0.317298	-1.34427	0.178862	0.999191	8.46349	7.28312	-1.18036	0.970214	-1.2166	0.223757	0.428933	8.02348	8.03695	0.013477	0.37399	0.0360358	0.971254	0.999952	8.02348	7.28312	-0.740351	0.947753	-0.781164	0.434706	0.639031	8.03695	7.28312	-0.753828	0.943548	-0.798929	0.424332	0.63332
KPHS_08010	14.2324	14.2037	-0.0286397	0.299347	-0.0956736	0.92378	0.999262	14.2324	14.4669	0.234527	0.242207	0.968291	0.332899	0.999191	14.2324	13.5041	-0.728286	0.748471	-0.973032	0.330538	0.547402	14.2037	14.4669	0.263166	0.348172	0.755851	0.449739	0.999952	14.2037	13.5041	-0.699646	0.750577	-0.932144	0.351262	0.568249	14.4669	13.5041	-0.962812	0.747385	-1.28824	0.197662	0.403878
KPHS_09940	12.2694	12.1931	-0.0763904	0.279474	-0.273336	0.784595	0.999262	12.2694	12.4243	0.15485	0.235178	0.658434	0.510259	0.999191	12.2694	10.9424	-1.32701	0.760763	-1.74431	0.0811052	0.234882	12.1931	12.4243	0.23124	0.287886	0.803235	0.421839	0.999952	12.1931	10.9424	-1.25061	0.763408	-1.6382	0.10138	0.273858	12.4243	10.9424	-1.48185	0.75238	-1.96956	0.0488893	0.176829
KPHS_11890	14.339	14.495	0.156063	0.302869	0.515284	0.606354	0.999262	14.339	14.3126	-0.0263201	0.241594	-0.108944	0.913247	0.999191	14.339	15.2211	0.882127	0.788398	1.11888	0.26319	0.474091	14.495	14.3126	-0.182384	0.350227	-0.520758	0.602535	0.999952	14.495	15.2211	0.726063	0.81583	0.889968	0.373483	0.587174	14.3126	15.2211	0.908447	0.772945	1.17531	0.239872	0.450532
KPHS_p200720	9.28703	9.20192	-0.0851064	0.273429	-0.311256	0.755606	0.999262	9.28703	8.99702	-0.290002	0.269398	-1.07648	0.281712	0.999191	9.28703	7.06375	-2.22328	0.960016	-2.31588	0.020565	0.102453	9.20192	8.99702	-0.204895	0.303721	-0.674617	0.499919	0.999952	9.20192	7.06375	-2.13817	0.940039	-2.27456	0.0229326	0.112386	8.99702	7.06375	-1.93328	0.940341	-2.05593	0.0397892	0.156083
KPHS_p200050	9.24849	9.0907	-0.157791	0.275942	-0.571826	0.56744	0.999262	9.24849	8.87937	-0.36912	0.272141	-1.35635	0.174987	0.999191	9.24849	7.79846	-1.45003	0.922709	-1.57149	0.116069	0.293552	9.0907	8.87937	-0.211329	0.308904	-0.684125	0.493896	0.999952	9.0907	7.79846	-1.29224	0.914994	-1.41229	0.157865	0.357535	8.87937	7.79846	-1.08091	0.917848	-1.17765	0.238934	0.449788
KPHS_28460	10.3211	10.3198	-0.00129989	0.264431	-0.00491578	0.996078	0.99962	10.3211	10.091	-0.230131	0.2645	-0.870063	0.384266	0.999191	10.3211	7.98409	-2.33703	0.891712	-2.62084	0.0087714	0.0591245	10.3198	10.091	-0.228831	0.290207	-0.788511	0.430398	0.999952	10.3198	7.98409	-2.33573	0.881051	-2.65108	0.00802358	0.0540362	10.091	7.98409	-2.1069	0.884325	-2.3825	0.0171957	0.0916838
KPHS_10610	11.8744	11.8742	-0.000231992	0.278336	-0.000833499	0.999335	0.999993	11.8744	11.9663	0.0919252	0.244201	0.376432	0.706596	0.999191	11.8744	13.2395	1.36506	0.73698	1.85224	0.0639918	0.204134	11.8742	11.9663	0.0921572	0.287586	0.320451	0.748626	0.999952	11.8742	13.2395	1.36529	0.73628	1.85431	0.0636944	0.210657	11.9663	13.2395	1.27314	0.730425	1.74301	0.0813323	0.238545
KPHS_38610	6.67048	7.09861	0.428128	0.419438	1.02072	0.307388	0.999262	6.67048	6.79164	0.12116	0.500433	0.242111	0.808694	0.999191	6.67048	6.25675	-0.413729	1.09255	-0.378684	0.704923	0.838349	7.09861	6.79164	-0.306967	0.455211	-0.67434	0.500095	0.999952	7.09861	6.25675	-0.841857	1.01204	-0.831844	0.405497	0.614989	6.79164	6.25675	-0.53489	1.01276	-0.528153	0.597393	0.766612
KPHS_40220	0	0	0	0.578376	0	NA	NA	0	0	0	0.588634	0	NA	NA	0	0	0	1.12416	0	NA	NA	0	0	0	0.714774	0	NA	NA	0	0	0	1.05444	0	NA	NA	0	0	0	1.04203	0	NA	NA
KPHS_49310	14.0382	14.0305	-0.00771232	0.296193	-0.0260382	0.979227	0.999262	14.0382	14.2555	0.217317	0.238126	0.912616	0.361445	0.999191	14.0382	13.4046	-0.633541	0.743222	-0.852425	0.393978	0.604452	14.0305	14.2555	0.22503	0.342092	0.657804	0.510664	0.999952	14.0305	13.4046	-0.625829	0.744206	-0.840935	0.400384	0.611197	14.2555	13.4046	-0.850859	0.742993	-1.14518	0.252136	0.464875
KPHS_t00690	5.92349	5.79755	-0.125941	0.496468	-0.253675	0.799747	0.999262	5.92349	5.7088	-0.214687	0.57877	-0.370936	0.710685	0.999191	5.92349	6.08468	0.161191	1.11777	0.144208	0.885336	0.946388	5.79755	5.7088	-0.0887454	0.527719	-0.168168	0.866451	0.999952	5.79755	6.08468	0.287132	1.05001	0.273457	0.784502	0.885607	5.7088	6.08468	0.375878	1.03783	0.362178	0.717219	0.845982
KPHS_20530	10.5884	10.2368	-0.351645	0.264876	-1.32758	0.184316	0.999262	10.5884	10.3924	-0.195989	0.265649	-0.737774	0.460652	0.999191	10.5884	8.82591	-1.7625	0.852755	-2.06683	0.0387502	0.154284	10.2368	10.3924	0.155656	0.291832	0.533374	0.593774	0.999952	10.2368	8.82591	-1.41086	0.868383	-1.62469	0.104228	0.27917	10.3924	8.82591	-1.56651	0.861366	-1.81864	0.068967	0.216684
KPHS_20820	13.1784	13.1455	-0.0329009	0.281843	-0.116735	0.90707	0.999262	13.1784	13.084	-0.0943223	0.228507	-0.412777	0.67977	0.999191	13.1784	10.7645	-2.41383	0.767371	-3.14559	0.00165755	0.0178048	13.1455	13.084	-0.0614214	0.303325	-0.202494	0.839531	0.999952	13.1455	10.7645	-2.38093	0.768094	-3.09979	0.00193655	0.0181852	13.084	10.7645	-2.31951	0.760685	-3.04924	0.00229421	0.0226559
KPHS_29840	11.3674	11.1321	-0.235267	0.271884	-0.865318	0.386864	0.999262	11.3674	11.2386	-0.128801	0.258701	-0.497875	0.618572	0.999191	11.3674	10.7936	-0.573839	0.780701	-0.735031	0.462321	0.66227	11.1321	11.2386	0.106466	0.296678	0.358859	0.719701	0.999952	11.1321	10.7936	-0.338572	0.793409	-0.426731	0.669575	0.812206	11.2386	10.7936	-0.445038	0.771173	-0.577092	0.563877	0.742728
KPHS_47920	8.21632	8.41211	0.195784	0.317078	0.617462	0.53693	0.999262	8.21632	8.52483	0.308509	0.307925	1.0019	0.316394	0.999191	8.21632	7.57095	-0.645378	0.964306	-0.669267	0.503325	0.696523	8.41211	8.52483	0.112725	0.340276	0.331277	0.740435	0.999952	8.41211	7.57095	-0.841162	0.929686	-0.90478	0.365582	0.579439	8.52483	7.57095	-0.953887	0.927493	-1.02846	0.303735	0.516803
KPHS_47250	13.5472	13.4182	-0.12898	0.286418	-0.450322	0.652478	0.999262	13.5472	13.4382	-0.108986	0.229324	-0.47525	0.634609	0.999191	13.5472	14.1115	0.564259	0.745765	0.756617	0.449279	0.653914	13.4182	13.4382	0.0199939	0.314378	0.0635983	0.94929	0.999952	13.4182	14.1115	0.693239	0.746675	0.928434	0.353182	0.569651	13.4382	14.1115	0.673245	0.740613	0.909038	0.36333	0.577609
KPHS_36080	12.8782	13.4076	0.529427	0.28248	1.87421	0.0609014	0.856934	12.8782	12.9936	0.115471	0.228988	0.504269	0.614073	0.999191	12.8782	10.4828	-2.39533	0.775567	-3.08849	0.00201178	0.0203379	13.4076	12.9936	-0.413955	0.306693	-1.34974	0.1771	0.999952	13.4076	10.4828	-2.92475	0.779106	-3.75399	0.000174043	0.00276261	12.9936	10.4828	-2.5108	0.77179	-3.25322	0.00114107	0.0138316
KPHS_32700	4.84743	0	-4.84743	0.568659	-8.52432	0	0	4.84743	0	-4.84743	0.596041	-8.13272	4.44089e-16	1.49381e-13	4.84743	4.58054	-0.266894	1.13614	-0.234914	0.814275	0.904013	0	0	0	0.714774	0	NA	NA	0	4.58054	4.58054	1.05892	4.32567	1.52066e-05	0.000360378	0	4.58054	4.58054	1.04608	4.37878	1.19345e-05	0.000360269
KPHS_35280	11.3914	11.6194	0.228015	0.274928	0.829364	0.406899	0.999262	11.3914	11.3074	-0.0839829	0.257748	-0.325834	0.74455	0.999191	11.3914	11.0716	-0.319715	0.771393	-0.414465	0.678534	0.819362	11.6194	11.3074	-0.311998	0.292932	-1.06509	0.286837	0.999952	11.6194	11.0716	-0.54773	0.771243	-0.710192	0.477585	0.677517	11.3074	11.0716	-0.235732	0.759533	-0.310365	0.756284	0.871775
KPHS_48400	12.012	12.4791	0.467115	0.279278	1.67258	0.0944101	0.980553	12.012	11.7518	-0.260236	0.245151	-1.06154	0.288447	0.999191	12.012	11.7951	-0.216909	0.739222	-0.293428	0.769195	0.87845	12.4791	11.7518	-0.727352	0.289046	-2.51639	0.0118564	0.334152	12.4791	11.7951	-0.684024	0.736658	-0.928551	0.353122	0.569651	11.7518	11.7951	0.0433277	0.732728	0.0591321	0.952847	0.974021
KPHS_44240	11.3424	11.3823	0.0398865	0.273276	0.145957	0.883955	0.999262	11.3424	11.1925	-0.149919	0.259401	-0.577941	0.563304	0.999191	11.3424	10.7406	-0.601879	0.782964	-0.768719	0.44206	0.64668	11.3823	11.1925	-0.189805	0.295423	-0.642486	0.520558	0.999952	11.3823	10.7406	-0.641766	0.787804	-0.814626	0.415286	0.623539	11.1925	10.7406	-0.451961	0.77447	-0.583574	0.559507	0.739142
KPHS_27440	9.93632	9.7399	-0.19642	0.264321	-0.743112	0.457414	0.999262	9.93632	10.0201	0.0837376	0.263426	0.317879	0.750576	0.999191	9.93632	7.81079	-2.12553	0.908464	-2.3397	0.0192994	0.098493	9.7399	10.0201	0.280158	0.287452	0.974625	0.329746	0.999952	9.7399	7.81079	-1.92911	0.903306	-2.13561	0.0327112	0.139166	10.0201	7.81079	-2.20927	0.890483	-2.48097	0.0131024	0.0768952
KPHS_44530	2.61966	2.99127	0.371604	0.606308	0.612896	0.539945	0.999262	2.61966	2.83921	0.219547	0.607211	0.361566	0.717676	0.999191	2.61966	0	-2.61966	1.12655	-2.32539	0.0200513	0.100612	2.99127	2.83921	-0.152057	0.720803	-0.210955	0.832922	0.999952	2.99127	0	-2.99127	1.05645	-2.83144	0.00463385	0.0360328	2.83921	0	-2.83921	1.04421	-2.71899	0.00654813	0.0487442
KPHS_38530	8.76254	9.34538	0.582838	0.282221	2.06518	0.0389057	0.739944	8.76254	8.98247	0.219922	0.278686	0.789139	0.430031	0.999191	8.76254	8.21497	-0.547573	0.918052	-0.596451	0.550874	0.734362	9.34538	8.98247	-0.362916	0.301719	-1.20283	0.229044	0.999952	9.34538	8.21497	-1.13041	0.901897	-1.25337	0.210071	0.418819	8.98247	8.21497	-0.767495	0.909434	-0.843926	0.398711	0.607721
KPHS_10270	7.90555	8.68353	0.777974	0.320248	2.42928	0.0151287	0.515141	7.90555	8.87622	0.970668	0.313207	3.09913	0.00194093	0.116067	7.90555	9.09397	1.18842	0.921337	1.28989	0.19709	0.397803	8.68353	8.87622	0.192694	0.319803	0.602539	0.546815	0.999952	8.68353	9.09397	0.410446	0.896831	0.457663	0.647195	0.795606	8.87622	9.09397	0.217752	0.900117	0.241916	0.808846	0.903155
KPHS_30700	11.7914	11.4909	-0.300539	0.276284	-1.08779	0.276688	0.999262	11.7914	11.5762	-0.215156	0.249805	-0.861296	0.389075	0.999191	11.7914	12.0221	0.230725	0.739177	0.312138	0.754936	0.87179	11.4909	11.5762	0.0853825	0.291857	0.292549	0.769867	0.999952	11.4909	12.0221	0.531264	0.749258	0.709053	0.478292	0.677762	11.5762	12.0221	0.445881	0.733614	0.607787	0.543329	0.72754
KPHS_20790	12.9388	13.0053	0.0664428	0.280313	0.237031	0.812633	0.999262	12.9388	12.7605	-0.178276	0.22937	-0.777241	0.437017	0.999191	12.9388	15.0033	2.06449	0.767692	2.68922	0.00716187	0.0510925	13.0053	12.7605	-0.244718	0.296834	-0.824429	0.409696	0.999952	13.0053	15.0033	1.99805	0.779468	2.56335	0.0103666	0.0653194	12.7605	15.0033	2.24277	0.757606	2.96034	0.00307302	0.0284175
KPHS_36880	11.5587	11.3678	-0.190933	0.274462	-0.695664	0.486639	0.999262	11.5587	11.842	0.283319	0.249444	1.1358	0.25604	0.999191	11.5587	9.68058	-1.87813	0.806005	-2.33017	0.0197972	0.100084	11.3678	11.842	0.474252	0.291251	1.62833	0.103455	0.945502	11.3678	9.68058	-1.6872	0.82274	-2.0507	0.0402958	0.160616	11.842	9.68058	-2.16145	0.804183	-2.68776	0.00719336	0.0517076
KPHS_t00520	7.34506	6.75829	-0.586772	0.406675	-1.44285	0.149062	0.999262	7.34506	7.60676	0.261696	0.395831	0.661131	0.508528	0.999191	7.34506	9.19853	1.85347	0.94605	1.95917	0.0500929	0.178562	6.75829	7.60676	0.848468	0.438287	1.93587	0.0528831	0.743263	6.75829	9.19853	2.44024	0.952415	2.56217	0.0104022	0.0653516	7.60676	9.19853	1.59178	0.918299	1.7334	0.0830254	0.240756
KPHS_07720	12.5819	12.267	-0.314891	0.279447	-1.12683	0.259813	0.999262	12.5819	12.3323	-0.249621	0.233398	-1.06951	0.284841	0.999191	12.5819	12.3109	-0.27097	0.732463	-0.369943	0.711425	0.843269	12.267	12.3323	0.0652702	0.287636	0.22692	0.820486	0.999952	12.267	12.3109	0.0439212	0.729209	0.0602313	0.951971	0.978334	12.3323	12.3109	-0.0213491	0.727665	-0.0293391	0.976594	0.986122
KPHS_36660	12.1316	11.881	-0.250603	0.278882	-0.898599	0.368866	0.999262	12.1316	12.328	0.196327	0.237538	0.82651	0.408515	0.999191	12.1316	11.2429	-0.888727	0.752099	-1.18166	0.23734	0.445259	11.881	12.328	0.44693	0.287795	1.55295	0.120436	0.990114	11.881	11.2429	-0.638124	0.759412	-0.840288	0.400747	0.611403	12.328	11.2429	-1.08505	0.742019	-1.4623	0.143659	0.33418
KPHS_07890	9.80968	9.64108	-0.1686	0.264923	-0.63641	0.524509	0.999262	9.80968	9.78189	-0.0277913	0.262716	-0.105784	0.915753	0.999191	9.80968	9.39556	-0.414121	0.858062	-0.482623	0.629363	0.784715	9.64108	9.78189	0.140808	0.287584	0.489625	0.6244	0.999952	9.64108	9.39556	-0.245521	0.880081	-0.278975	0.780264	0.884233	9.78189	9.39556	-0.386329	0.875762	-0.441135	0.659115	0.80787
KPHS_35060	12.791	12.7603	-0.0307185	0.279459	-0.109921	0.912472	0.999262	12.791	12.7095	-0.0814698	0.229867	-0.354422	0.723023	0.999191	12.791	12.05	-0.740969	0.734395	-1.00895	0.312998	0.525966	12.7603	12.7095	-0.0507513	0.293148	-0.173125	0.862553	0.999952	12.7603	12.05	-0.71025	0.73087	-0.971787	0.331157	0.546947	12.7095	12.05	-0.659499	0.729518	-0.90402	0.365985	0.58087
KPHS_00710	13.6264	13.5427	-0.0836982	0.288177	-0.29044	0.77148	0.999262	13.6264	13.5561	-0.070268	0.230069	-0.305421	0.760045	0.999191	13.6264	14.218	0.591632	0.749118	0.789771	0.429661	0.63504	13.5427	13.5561	0.0134302	0.319021	0.0420981	0.96642	0.999952	13.5427	14.218	0.67533	0.751526	0.898611	0.36886	0.582791	13.5561	14.218	0.6619	0.742963	0.890892	0.372987	0.586107
KPHS_31030	4.56332	5.16022	0.596896	0.557061	1.07151	0.28394	0.999262	4.56332	4.03481	-0.528516	0.606639	-0.87122	0.383634	0.999191	4.56332	2.75096	-1.81237	1.1327	-1.60004	0.109589	0.283403	5.16022	4.03481	-1.12541	0.630135	-1.78599	0.0741016	0.854151	5.16022	2.75096	-2.40926	1.06007	-2.27275	0.0230415	0.112818	4.03481	2.75096	-1.28385	1.04768	-1.22542	0.220417	0.429846
KPHS_24230	10.4541	10.3074	-0.146646	0.264664	-0.554082	0.579523	0.999262	10.4541	10.4358	-0.0182683	0.26556	-0.0687914	0.945156	0.999191	10.4541	9.75902	-0.695065	0.834267	-0.833145	0.404763	0.61432	10.3074	10.4358	0.128377	0.292724	0.438561	0.66098	0.999952	10.3074	9.75902	-0.548419	0.851103	-0.644363	0.51934	0.708159	10.4358	9.75902	-0.676797	0.840056	-0.805657	0.420441	0.628908
KPHS_p301060	0	0	0	0.578376	0	NA	NA	0	0	0	0.588634	0	NA	NA	0	0	0	1.12416	0	NA	NA	0	0	0	0.714774	0	NA	NA	0	0	0	1.05444	0	NA	NA	0	0	0	1.04203	0	NA	NA
KPHS_06410	9.6414	9.42674	-0.21466	0.267174	-0.803447	0.421716	0.999262	9.6414	9.64068	-0.000725841	0.262523	-0.00276487	0.997794	0.99964	9.6414	8.33506	-1.30634	0.893446	-1.46214	0.143704	0.331226	9.42674	9.64068	0.213935	0.290262	0.73704	0.461098	0.999952	9.42674	8.33506	-1.09168	0.89813	-1.2155	0.224175	0.434081	9.64068	8.33506	-1.30561	0.894835	-1.45905	0.14455	0.335331
KPHS_02970	9.3338	8.97872	-0.355078	0.277105	-1.28139	0.200058	0.999262	9.3338	9.32013	-0.0136718	0.264794	-0.0516319	0.958822	0.999191	9.3338	7.13411	-2.19968	0.955234	-2.30277	0.0212918	0.104402	8.97872	9.32013	0.341406	0.302189	1.12978	0.25857	0.999952	8.97872	7.13411	-1.8446	0.939159	-1.9641	0.0495181	0.180038	9.32013	7.13411	-2.18601	0.932734	-2.34366	0.0190955	0.0978783
KPHS_51770	13.2321	13.6706	0.438462	0.286196	1.53203	0.125514	0.999262	13.2321	13.7523	0.520172	0.230151	2.26013	0.023813	0.668696	13.2321	13.3339	0.101801	0.734354	0.138627	0.889745	0.948086	13.6706	13.7523	0.0817098	0.32542	0.25109	0.801744	0.999952	13.6706	13.3339	-0.33666	0.736122	-0.457343	0.647424	0.795606	13.7523	13.3339	-0.41837	0.735451	-0.568862	0.56945	0.747122
KPHS_p301440	0	0	0	0.578376	0	NA	NA	0	0	0	0.588634	0	NA	NA	0	0	0	1.12416	0	NA	NA	0	0	0	0.714774	0	NA	NA	0	0	0	1.05444	0	NA	NA	0	0	0	1.04203	0	NA	NA
KPHS_07090	15.8343	15.7631	-0.0712034	0.361141	-0.197162	0.843701	0.999262	15.8343	15.2481	-0.586146	0.267781	-2.1889	0.0286041	0.722758	15.8343	14.8149	-1.01939	0.810955	-1.25703	0.208743	0.410991	15.7631	15.2481	-0.514942	0.376949	-1.36608	0.171914	0.999952	15.7631	14.8149	-0.948191	0.843866	-1.12363	0.261171	0.474464	15.2481	14.8149	-0.433249	0.783282	-0.55312	0.580181	0.754965
KPHS_41170	8.83261	8.6974	-0.135214	0.293295	-0.461016	0.644787	0.999262	8.83261	8.87307	0.0404547	0.279144	0.144924	0.884771	0.999191	8.83261	7.07401	-1.7586	0.969887	-1.8132	0.0698011	0.213937	8.6974	8.87307	0.175668	0.31944	0.549926	0.58237	0.999952	8.6974	7.07401	-1.62338	0.944258	-1.71922	0.0855748	0.248822	8.87307	7.07401	-1.79905	0.941412	-1.91102	0.0560025	0.190202
KPHS_17130	0	0	0	0.578376	0	NA	NA	0	0	0	0.588634	0	NA	NA	0	0	0	1.12416	0	NA	NA	0	0	0	0.714774	0	NA	NA	0	0	0	1.05444	0	NA	NA	0	0	0	1.04203	0	NA	NA
KPHS_00820	7.17053	6.36517	-0.805357	0.429037	-1.87712	0.060501	0.854319	7.17053	6.93161	-0.238926	0.456163	-0.523773	0.600437	0.999191	7.17053	7.4342	0.26367	1.01711	0.259233	0.795455	0.895459	6.36517	6.93161	0.566431	0.47201	1.20004	0.230123	0.999952	6.36517	7.4342	1.06903	0.997213	1.07201	0.283713	0.500217	6.93161	7.4342	0.502596	0.970728	0.517751	0.604632	0.77112
KPHS_16260	8.50903	8.3299	-0.179135	0.311329	-0.575389	0.565028	0.999262	8.50903	8.88877	0.379735	0.288022	1.31842	0.187362	0.999191	8.50903	8.25161	-0.257424	0.925295	-0.278207	0.780853	0.887018	8.3299	8.88877	0.55887	0.332522	1.6807	0.0928212	0.930459	8.3299	8.25161	-0.0782887	0.91363	-0.0856896	0.931713	0.965417	8.88877	8.25161	-0.637159	0.910074	-0.700118	0.483854	0.68188
KPHS_10850	8.28458	8.12448	-0.160103	0.323197	-0.495373	0.620337	0.999262	8.28458	8.17652	-0.108062	0.317378	-0.340485	0.733491	0.999191	8.28458	6.39418	-1.8904	1.01879	-1.85554	0.0635199	0.203256	8.12448	8.17652	0.0520408	0.364478	0.142782	0.886463	0.999952	8.12448	6.39418	-1.7303	0.978196	-1.76886	0.0769168	0.234631	8.17652	6.39418	-1.78234	0.971562	-1.83451	0.0665789	0.211528
KPHS_p201090	8.64506	8.65892	0.0138622	0.298992	0.046363	0.963021	0.999262	8.64506	7.92568	-0.719377	0.317463	-2.26602	0.0234504	0.664262	8.64506	8.31789	-0.327173	0.918012	-0.356393	0.721546	0.848906	8.65892	7.92568	-0.73324	0.35579	-2.06087	0.039315	0.633631	8.65892	8.31789	-0.341035	0.906973	-0.376015	0.706906	0.837788	7.92568	8.31789	0.392204	0.921673	0.425535	0.670446	0.816552
KPHS_14800	9.38577	8.99003	-0.39574	0.276251	-1.43254	0.15199	0.999262	9.38577	9.56648	0.180703	0.263316	0.68626	0.492549	0.999191	9.38577	7.19181	-2.19396	0.95107	-2.30684	0.0210639	0.103888	8.99003	9.56648	0.576443	0.298972	1.92808	0.0538448	0.748957	8.99003	7.19181	-1.79822	0.936699	-1.91974	0.0548903	0.192546	9.56648	7.19181	-2.37467	0.925012	-2.56717	0.0102531	0.0653046
KPHS_p301280	0	0	0	0.578376	0	NA	NA	0	0	0	0.588634	0	NA	NA	0	0	0	1.12416	0	NA	NA	0	0	0	0.714774	0	NA	NA	0	0	0	1.05444	0	NA	NA	0	0	0	1.04203	0	NA	NA
KPHS_03590	6.56466	6.27555	-0.289112	0.455065	-0.635322	0.525218	0.999262	6.56466	6.91943	0.354771	0.498393	0.711829	0.476571	0.999191	6.56466	6.02244	-0.542219	1.10209	-0.491992	0.622725	0.781492	6.27555	6.91943	0.643883	0.474999	1.35555	0.175243	0.999952	6.27555	6.02244	-0.253107	1.04316	-0.242634	0.808289	0.900497	6.91943	6.02244	-0.89699	1.01259	-0.88584	0.375704	0.588144
KPHS_41310	8.89007	8.96158	0.071503	0.285535	0.250417	0.802265	0.999262	8.89007	8.9012	0.0111284	0.277247	0.0401389	0.967982	0.999191	8.89007	13.3377	4.44759	0.816128	5.44963	5.04756e-08	2.98361e-06	8.96158	8.9012	-0.0603746	0.311241	-0.19398	0.846191	0.999952	8.96158	13.3377	4.37609	0.817771	5.35124	8.73549e-08	4.38425e-06	8.9012	13.3377	4.43646	0.822087	5.39658	6.79216e-08	4.15402e-06
KPHS_39220	15.0802	15.1721	0.0919789	0.321548	0.28605	0.77484	0.999262	15.0802	14.8705	-0.20968	0.256583	-0.8172	0.413814	0.999191	15.0802	14.4338	-0.64639	0.787495	-0.820817	0.41175	0.618833	15.1721	14.8705	-0.301659	0.36425	-0.828163	0.407578	0.999952	15.1721	14.4338	-0.738369	0.811763	-0.909587	0.363041	0.577445	14.8705	14.4338	-0.43671	0.767935	-0.568681	0.569573	0.747122
KPHS_46330	9.85528	10.141	0.285763	0.264058	1.0822	0.279165	0.999262	9.85528	9.81019	-0.0450834	0.262828	-0.171532	0.863806	0.999191	9.85528	9.55978	-0.2955	0.853774	-0.34611	0.72926	0.853686	10.141	9.81019	-0.330847	0.288027	-1.14866	0.250695	0.999952	10.141	9.55978	-0.581263	0.861784	-0.674488	0.500001	0.695942	9.81019	9.55978	-0.250416	0.870718	-0.287597	0.773655	0.882833
KPHS_16400	8.9869	8.63028	-0.356617	0.291588	-1.22302	0.221324	0.999262	8.9869	8.77848	-0.208424	0.278197	-0.749198	0.453738	0.999191	8.9869	9.27394	0.287035	0.878135	0.326869	0.743767	0.864274	8.63028	8.77848	0.148193	0.324267	0.457008	0.647665	0.999952	8.63028	9.27394	0.643652	0.895524	0.718744	0.472299	0.672797	8.77848	9.27394	0.495459	0.898343	0.551526	0.581273	0.755473
KPHS_24940	12.8874	12.5677	-0.319736	0.279622	-1.14346	0.252848	0.999262	12.8874	12.5466	-0.3408	0.230495	-1.47856	0.139258	0.999191	12.8874	12.4092	-0.478196	0.733094	-0.652299	0.514208	0.704336	12.5677	12.5466	-0.0210638	0.290144	-0.0725978	0.942126	0.999952	12.5677	12.4092	-0.15846	0.72735	-0.217859	0.827539	0.909194	12.5466	12.4092	-0.137396	0.729504	-0.188342	0.850609	0.928592
KPHS_24490	10.7652	11.1051	0.339885	0.268407	1.26631	0.205404	0.999262	10.7652	10.5528	-0.212407	0.2658	-0.799124	0.424219	0.999191	10.7652	9.06596	-1.69922	0.840951	-2.02059	0.0433222	0.164221	11.1051	10.5528	-0.552292	0.296406	-1.8633	0.0624205	0.796231	11.1051	9.06596	-2.0391	0.840896	-2.42492	0.0153118	0.0842464	10.5528	9.06596	-1.48681	0.852228	-1.74462	0.0810518	0.238529
KPHS_25620	10.4751	10.2766	-0.198516	0.264661	-0.750079	0.453207	0.999262	10.4751	9.98689	-0.488211	0.264568	-1.84532	0.0649917	0.96165	10.4751	10.0149	-0.460234	0.827353	-0.556273	0.578024	0.754109	10.2766	9.98689	-0.289695	0.289317	-1.00131	0.316679	0.999952	10.2766	10.0149	-0.261718	0.84411	-0.310052	0.756521	0.868595	9.98689	10.0149	0.0279768	0.848389	0.0329764	0.973693	0.984116
KPHS_34620	9.12627	8.95582	-0.170455	0.280742	-0.607159	0.543745	0.999262	9.12627	8.62946	-0.496816	0.280182	-1.77319	0.0761975	0.999191	9.12627	7.07401	-2.05226	0.962599	-2.132	0.0330069	0.139359	8.95582	8.62946	-0.326361	0.319598	-1.02116	0.307179	0.999952	8.95582	7.07401	-1.88181	0.941839	-1.99801	0.0457152	0.172047	8.62946	7.07401	-1.55545	0.944023	-1.64768	0.099419	0.268746
KPHS_01440	11.7682	11.4152	-0.352939	0.275749	-1.27993	0.200571	0.999262	11.7682	11.8986	0.130388	0.246191	0.529622	0.596374	0.999191	11.7682	11.0327	-0.735469	0.763602	-0.963158	0.335468	0.552505	11.4152	11.8986	0.483327	0.290694	1.66266	0.0963799	0.931861	11.4152	11.0327	-0.382531	0.778006	-0.491681	0.622945	0.780458	11.8986	11.0327	-0.865857	0.749503	-1.15524	0.247991	0.460774
KPHS_29210	10.788	10.7111	-0.0769117	0.266599	-0.288492	0.77297	0.999262	10.788	10.4078	-0.380276	0.265509	-1.43225	0.152072	0.999191	10.788	10.2136	-0.574384	0.813558	-0.706015	0.480179	0.677033	10.7111	10.4078	-0.303364	0.295204	-1.02764	0.304119	0.999952	10.7111	10.2136	-0.497472	0.824114	-0.603645	0.54608	0.729956	10.4078	10.2136	-0.194108	0.823116	-0.235821	0.813571	0.9067
KPHS_01990	15.3993	15.4406	0.0413501	0.336208	0.12299	0.902115	0.999262	15.3993	15.2101	-0.189155	0.263565	-0.717681	0.472954	0.999191	15.3993	16.9659	1.56661	0.8205	1.90934	0.0562183	0.190827	15.4406	15.2101	-0.230506	0.371623	-0.620267	0.535082	0.999952	15.4406	16.9659	1.52526	0.879592	1.73406	0.0829078	0.245214	15.2101	16.9659	1.75577	0.813323	2.15876	0.0308687	0.13325
KPHS_p100220	0	0	0	0.578376	0	NA	NA	0	0	0	0.588634	0	NA	NA	0	0	0	1.12416	0	NA	NA	0	0	0	0.714774	0	NA	NA	0	0	0	1.05444	0	NA	NA	0	0	0	1.04203	0	NA	NA
KPHS_p201540	11.3424	11.5689	0.226413	0.274362	0.825235	0.409238	0.999262	11.3424	11.2599	-0.0825737	0.258762	-0.319111	0.749642	0.999191	11.3424	11.0102	-0.332288	0.774598	-0.428981	0.667937	0.812307	11.5689	11.2599	-0.308987	0.293613	-1.05236	0.292634	0.999952	11.5689	11.0102	-0.558701	0.774464	-0.721403	0.470661	0.671607	11.2599	11.0102	-0.249714	0.762881	-0.327331	0.743418	0.86491
KPHS_25010	12.9175	12.8486	-0.068897	0.279825	-0.246215	0.805516	0.999262	12.9175	12.6773	-0.240142	0.229717	-1.04538	0.295848	0.999191	12.9175	12.3212	-0.596272	0.733049	-0.813414	0.415981	0.623167	12.8486	12.6773	-0.171245	0.293873	-0.582717	0.560084	0.999952	12.8486	12.3212	-0.527375	0.727864	-0.724552	0.468727	0.669614	12.6773	12.3212	-0.35613	0.729674	-0.488068	0.625502	0.784904
KPHS_25540	8.82608	8.81976	-0.0063236	0.290367	-0.021778	0.982625	0.999262	8.82608	8.73049	-0.0955885	0.282771	-0.338043	0.735331	0.999191	8.82608	6.3271	-2.49898	1.00376	-2.48962	0.012788	0.0760914	8.81976	8.73049	-0.0892649	0.319855	-0.279079	0.780184	0.999952	8.81976	6.3271	-2.49266	0.969328	-2.57153	0.010125	0.0642486	8.73049	6.3271	-2.40339	0.966901	-2.48566	0.012931	0.0764775
KPHS_21040	12.4935	12.8337	0.340223	0.279547	1.21705	0.223584	0.999262	12.4935	12.3377	-0.15579	0.233938	-0.665947	0.505445	0.999191	12.4935	11.9726	-0.520943	0.734562	-0.709188	0.478208	0.675316	12.8337	12.3377	-0.496014	0.291632	-1.70082	0.0889763	0.920725	12.8337	11.9726	-0.861166	0.732371	-1.17586	0.239651	0.451017	12.3377	11.9726	-0.365153	0.72792	-0.501638	0.615922	0.777558
KPHS_03620	9.24604	9.67478	0.428733	0.269301	1.59202	0.11138	0.999262	9.24604	8.99992	-0.246124	0.269736	-0.912464	0.361524	0.999191	9.24604	8.70232	-0.543721	0.887476	-0.61266	0.540101	0.727028	9.67478	8.99992	-0.674857	0.297992	-2.26468	0.0235323	0.507552	9.67478	8.70232	-0.972454	0.886823	-1.09656	0.272834	0.487586	8.99992	8.70232	-0.297597	0.903366	-0.329431	0.74183	0.863436
KPHS_33930	14.1438	14.0096	-0.134237	0.296922	-0.452094	0.651201	0.999262	14.1438	14.0431	-0.100773	0.23708	-0.42506	0.670793	0.999191	14.1438	13.7926	-0.351292	0.749289	-0.468833	0.639189	0.791313	14.0096	14.0431	0.0334631	0.337991	0.099006	0.921134	0.999952	14.0096	13.7926	-0.217055	0.748986	-0.289799	0.77197	0.87839	14.0431	13.7926	-0.250518	0.741993	-0.337629	0.735643	0.859349
KPHS_50520	10.4772	10.8472	0.370042	0.26621	1.39004	0.164518	0.999262	10.4772	10.5897	0.112559	0.265812	0.423453	0.671965	0.999191	10.4772	8.5744	-1.90278	0.864423	-2.20122	0.0277205	0.125618	10.8472	10.5897	-0.257483	0.296865	-0.86734	0.385756	0.999952	10.8472	8.5744	-2.27283	0.853517	-2.66289	0.00774717	0.052722	10.5897	8.5744	-2.01534	0.857022	-2.35157	0.0186946	0.096622
KPHS_24300	8.86163	8.57876	-0.282874	0.29574	-0.956497	0.338821	0.999262	8.86163	8.7751	-0.0865269	0.280799	-0.308146	0.757972	0.999191	8.86163	9.01892	0.157286	0.887539	0.177216	0.859339	0.930244	8.57876	8.7751	0.196347	0.326136	0.602041	0.547147	0.999952	8.57876	9.01892	0.44016	0.898913	0.489658	0.624376	0.781523	8.7751	9.01892	0.243813	0.902311	0.270209	0.786999	0.88933
KPHS_p300080	0	0	0	0.578376	0	NA	NA	0	0	0	0.588634	0	NA	NA	0	0	0	1.12416	0	NA	NA	0	0	0	0.714774	0	NA	NA	0	0	0	1.05444	0	NA	NA	0	0	0	1.04203	0	NA	NA
KPHS_01190	10.4002	10.3834	-0.0167485	0.26469	-0.0632757	0.949547	0.999262	10.4002	10.2281	-0.172037	0.264997	-0.649204	0.516206	0.999191	10.4002	10.501	0.100871	0.816574	0.12353	0.901687	0.954383	10.3834	10.2281	-0.155289	0.291694	-0.532368	0.594471	0.999952	10.3834	10.501	0.11762	0.824769	0.142609	0.886599	0.940984	10.2281	10.501	0.272909	0.818859	0.333279	0.738924	0.861731
KPHS_01660	9.71745	9.51163	-0.205819	0.266058	-0.773589	0.439174	0.999262	9.71745	9.74441	0.0269633	0.262575	0.102688	0.918211	0.999191	9.71745	9.21022	-0.507232	0.863919	-0.587129	0.557117	0.737934	9.51163	9.74441	0.232783	0.288773	0.806109	0.42018	0.999952	9.51163	9.21022	-0.301413	0.885694	-0.340313	0.733621	0.855599	9.74441	9.21022	-0.534195	0.880604	-0.606624	0.5441	0.72754
KPHS_19060	10.5932	10.6438	0.0505396	0.26574	0.190185	0.849164	0.999262	10.5932	10.8485	0.255228	0.265587	0.960999	0.336553	0.999191	10.5932	9.20789	-1.38533	0.842223	-1.64485	0.0999998	0.266287	10.6438	10.8485	0.204689	0.297171	0.688791	0.490955	0.999952	10.6438	9.20789	-1.43587	0.852342	-1.68462	0.0920616	0.258486	10.8485	9.20789	-1.64056	0.839661	-1.95384	0.0507202	0.179579
KPHS_04010	10.453	10.352	-0.101056	0.264739	-0.381719	0.70267	0.999262	10.453	10.4665	0.0134542	0.265615	0.0506532	0.959602	0.999191	10.453	11.4264	0.973338	0.788902	1.23379	0.217282	0.419964	10.352	10.4665	0.11451	0.293308	0.390409	0.696234	0.999952	10.352	11.4264	1.07439	0.798919	1.34481	0.178687	0.382008	10.4665	11.4264	0.959884	0.77911	1.23203	0.217939	0.427472
KPHS_12720	0	0	0	0.578376	0	NA	NA	0	0	0	0.588634	0	NA	NA	0	0	0	1.12416	0	NA	NA	0	0	0	0.714774	0	NA	NA	0	0	0	1.05444	0	NA	NA	0	0	0	1.04203	0	NA	NA
KPHS_10790	11.2295	11.3012	0.0717052	0.27207	0.263554	0.792124	0.999262	11.2295	11.4612	0.231755	0.257731	0.899211	0.36854	0.999191	11.2295	10.08	-1.14952	0.804172	-1.42944	0.152876	0.34378	11.3012	11.4612	0.16005	0.294164	0.544083	0.586384	0.999952	11.3012	10.08	-1.22122	0.811745	-1.50444	0.132467	0.323052	11.4612	10.08	-1.38127	0.79487	-1.73774	0.0822571	0.239994
KPHS_15980	9.47819	9.4998	0.0216099	0.267635	0.0807439	0.935646	0.999262	9.47819	9.50261	0.0244171	0.263015	0.0928355	0.926034	0.999191	9.47819	9.97159	0.4934	0.852519	0.578756	0.562754	0.74306	9.4998	9.50261	0.00280719	0.290573	0.00966085	0.992292	0.999952	9.4998	9.97159	0.47179	0.868535	0.543203	0.58699	0.759095	9.50261	9.97159	0.468983	0.866281	0.541375	0.588249	0.761413
KPHS_19200	6.32642	6.63397	0.307553	0.450519	0.682664	0.494819	0.999262	6.32642	6.26543	-0.0609919	0.547487	-0.111403	0.911297	0.999191	6.32642	6.25675	-0.0696634	1.10453	-0.0630705	0.94971	0.976551	6.63397	6.26543	-0.368545	0.482911	-0.763174	0.44536	0.999952	6.63397	6.25675	-0.377216	1.029	-0.366585	0.713929	0.842467	6.26543	6.25675	-0.00867148	1.02676	-0.00844544	0.993262	0.996781
KPHS_08370	11.9088	12.0117	0.102882	0.27881	0.369005	0.712124	0.999262	11.9088	11.8628	-0.0459691	0.244968	-0.187653	0.851148	0.999191	11.9088	11.8337	-0.075074	0.739922	-0.101462	0.919184	0.96385	12.0117	11.8628	-0.148851	0.28755	-0.517653	0.6047	0.999952	12.0117	11.8337	-0.177956	0.740119	-0.240443	0.809987	0.901643	11.8628	11.8337	-0.0291049	0.730584	-0.0398379	0.968222	0.981135
KPHS_22240	8.56891	8.68353	0.114619	0.30036	0.381605	0.702754	0.999262	8.56891	8.29907	-0.269836	0.303479	-0.889141	0.373928	0.999191	8.56891	6.93451	-1.6344	0.985571	-1.65833	0.0972518	0.26132	8.68353	8.29907	-0.384454	0.339453	-1.13257	0.257395	0.999952	8.68353	6.93451	-1.74902	0.950179	-1.84072	0.0656624	0.213919	8.29907	6.93451	-1.36456	0.953038	-1.4318	0.152201	0.347832
KPHS_26890	3.73883	3.16105	-0.577775	0.600079	-0.962831	0.335632	0.999262	3.73883	2.35168	-1.38715	0.607057	-2.28504	0.0223108	0.649507	3.73883	3.63961	-0.0992182	1.13256	-0.0876054	0.93019	0.968415	3.16105	2.35168	-0.809372	0.722211	-1.12069	0.262422	0.999952	3.16105	3.63961	0.478557	1.05965	0.451618	0.651544	0.798973	2.35168	3.63961	1.28793	1.04682	1.23033	0.218575	0.428112
KPHS_22530	9.23376	9.05612	-0.177641	0.276839	-0.641677	0.521083	0.999262	9.23376	9.12979	-0.103978	0.26779	-0.388281	0.697808	0.999191	9.23376	8.44987	-0.783897	0.896867	-0.874039	0.382097	0.595141	9.05612	9.12979	0.0736635	0.303739	0.242522	0.808376	0.999952	9.05612	8.44987	-0.606256	0.900656	-0.673126	0.500867	0.696065	9.12979	8.44987	-0.679919	0.904404	-0.751787	0.452179	0.656495
KPHS_28920	8.65615	8.42467	-0.231475	0.30494	-0.759083	0.447803	0.999262	8.65615	8.49232	-0.163828	0.294268	-0.556729	0.577713	0.999191	8.65615	5.95739	-2.69876	1.01812	-2.65072	0.00803205	0.0555357	8.42467	8.49232	0.067647	0.340958	0.198403	0.84273	0.999952	8.42467	5.95739	-2.46728	0.981819	-2.51297	0.011972	0.072302	8.49232	5.95739	-2.53493	0.976233	-2.59664	0.00941393	0.0617123
KPHS_51590	12.1576	11.8425	-0.315004	0.278769	-1.12998	0.258484	0.999262	12.1576	12.2392	0.0816612	0.238155	0.342892	0.73168	0.999191	12.1576	12.9612	0.803655	0.733587	1.09551	0.273292	0.484042	11.8425	12.2392	0.396665	0.287686	1.37881	0.167953	0.999952	11.8425	12.9612	1.11866	0.735536	1.52088	0.128291	0.316521	12.2392	12.9612	0.721994	0.729748	0.989374	0.32248	0.538501
KPHS_23110	10.4176	10.2754	-0.142211	0.26454	-0.537578	0.590869	0.999262	10.4176	10.2814	-0.136206	0.265156	-0.513682	0.607474	0.999191	10.4176	9.09397	-1.32366	0.84937	-1.55841	0.119137	0.296547	10.2754	10.2814	0.00600473	0.291254	0.0206168	0.983551	0.999952	10.2754	9.09397	-1.18145	0.864667	-1.36637	0.171824	0.373419	10.2814	9.09397	-1.18746	0.862105	-1.37739	0.168391	0.368556
KPHS_15180	10.9439	11.516	0.572133	0.27172	2.1056	0.0352392	0.714297	10.9439	10.9372	-0.00670586	0.264406	-0.0253619	0.979766	0.999191	10.9439	8.11412	-2.82977	0.870261	-3.25164	0.00114743	0.0134939	11.516	10.9372	-0.578839	0.295069	-1.96171	0.0497964	0.726433	11.516	8.11412	-3.4019	0.844814	-4.02681	5.65391e-05	0.00110507	10.9372	8.11412	-2.82306	0.851609	-3.31498	0.000916507	0.0117165
KPHS_38840	14.668	14.6954	0.0273844	0.308019	0.0889051	0.929157	0.999262	14.668	14.6907	0.0226764	0.249715	0.0908092	0.927644	0.999191	14.668	15.1055	0.437427	0.794133	0.550823	0.581755	0.755677	14.6954	14.6907	-0.00470803	0.357153	-0.0131821	0.989483	0.999952	14.6954	15.1055	0.410043	0.819458	0.500383	0.616806	0.776381	14.6907	15.1055	0.414751	0.777878	0.533182	0.593908	0.764792
KPHS_52960	10.6368	10.7457	0.108971	0.266202	0.409353	0.68228	0.999262	10.6368	10.9379	0.301172	0.265209	1.1356	0.256124	0.999191	10.6368	10.0082	-0.628585	0.823255	-0.763537	0.445143	0.649776	10.7457	10.9379	0.192201	0.29767	0.645684	0.518484	0.999952	10.7457	10.0082	-0.737556	0.830039	-0.88858	0.374229	0.587435	10.9379	10.0082	-0.929757	0.812469	-1.14436	0.252475	0.46519
KPHS_47000	10.5572	10.5214	-0.03581	0.265323	-0.134968	0.892637	0.999262	10.5572	10.6619	0.104655	0.265935	0.393538	0.693922	0.999191	10.5572	11.6805	1.1233	0.779977	1.44017	0.149818	0.3396	10.5214	10.6619	0.140465	0.295825	0.474826	0.634911	0.999952	10.5214	11.6805	1.15911	0.786617	1.47354	0.140605	0.334776	10.6619	11.6805	1.01865	0.766237	1.32942	0.183711	0.388805
KPHS_26090	9.85367	9.7399	-0.113777	0.264415	-0.430298	0.666979	0.999262	9.85367	9.58779	-0.265879	0.262747	-1.01192	0.311577	0.999191	9.85367	10.0068	0.153175	0.843495	0.181596	0.8559	0.928016	9.7399	9.58779	-0.152102	0.288087	-0.527972	0.597519	0.999952	9.7399	10.0068	0.266952	0.861427	0.309895	0.756641	0.868595	9.58779	10.0068	0.419054	0.862582	0.485814	0.627099	0.78527
KPHS_05630	10.2264	10.1687	-0.057693	0.264094	-0.218457	0.827073	0.999262	10.2264	10.479	0.252595	0.265142	0.952678	0.340753	0.999191	10.2264	10.4309	0.204502	0.822968	0.248493	0.803753	0.899461	10.1687	10.479	0.310288	0.29198	1.06271	0.287916	0.999952	10.1687	10.4309	0.262195	0.834055	0.314362	0.753246	0.866999	10.479	10.4309	-0.0480933	0.811411	-0.0592712	0.952736	0.974021
KPHS_02360	9.10755	8.30293	-0.804625	0.29843	-2.69619	0.00701367	0.359367	9.10755	8.90738	-0.200171	0.273242	-0.732579	0.463815	0.999191	9.10755	7.70908	-1.39848	0.929686	-1.50425	0.132518	0.315464	8.30293	8.90738	0.604453	0.333152	1.81435	0.0696242	0.83286	8.30293	7.70908	-0.593851	0.927454	-0.640302	0.521976	0.710178	8.90738	7.70908	-1.1983	0.919578	-1.3031	0.19254	0.398098
KPHS_08950	4.20919	3.99064	-0.218549	0.587012	-0.372307	0.709664	0.999262	4.20919	4.84314	0.633953	0.6053	1.04734	0.294944	0.999191	4.20919	4.69137	0.48218	1.13558	0.42461	0.671121	0.814154	3.99064	4.84314	0.852502	0.6458	1.32007	0.186812	0.999952	3.99064	4.69137	0.700729	1.06259	0.659457	0.509603	0.702269	4.84314	4.69137	-0.151773	1.05	-0.144546	0.88507	0.944016
KPHS_04900	11.7002	11.5146	-0.185626	0.27604	-0.672462	0.501289	0.999262	11.7002	11.6723	-0.027837	0.249688	-0.111487	0.91123	0.999191	11.7002	12.0258	0.325578	0.74111	0.439311	0.660436	0.807567	11.5146	11.6723	0.157789	0.291	0.542231	0.58766	0.999952	11.5146	12.0258	0.511204	0.748522	0.682952	0.494637	0.6915	11.6723	12.0258	0.353415	0.731741	0.482978	0.629111	0.787158
KPHS_18000	13.4557	13.6406	0.184925	0.287561	0.64308	0.520172	0.999262	13.4557	13.2429	-0.212809	0.228753	-0.9303	0.352216	0.999191	13.4557	13.0994	-0.356326	0.734807	-0.484925	0.62773	0.784334	13.6406	13.2429	-0.397733	0.315187	-1.2619	0.206986	0.999952	13.6406	13.0994	-0.54125	0.733949	-0.737449	0.460849	0.662525	13.2429	13.0994	-0.143517	0.732611	-0.195899	0.84469	0.924948
KPHS_36410	9.93783	9.94713	0.00929631	0.263937	0.0352217	0.971903	0.999262	9.93783	9.9678	0.0299653	0.263306	0.113804	0.909393	0.999191	9.93783	14.1896	4.25177	0.801928	5.30194	1.14577e-07	5.98357e-06	9.94713	9.9678	0.020669	0.287187	0.0719705	0.942625	0.999952	9.94713	14.1896	4.24248	0.811992	5.22478	1.74364e-07	7.52093e-06	9.9678	14.1896	4.22181	0.802146	5.26314	1.41614e-07	8.37545e-06
KPHS_18550	12.2093	12.265	0.0557133	0.27948	0.199346	0.841992	0.999262	12.2093	11.8335	-0.375733	0.242072	-1.55215	0.120626	0.999191	12.2093	11.7345	-0.474767	0.738917	-0.642517	0.520538	0.710112	12.265	11.8335	-0.431446	0.287781	-1.49922	0.133817	0.999952	12.265	11.7345	-0.53048	0.739385	-0.717462	0.473089	0.673492	11.8335	11.7345	-0.0990339	0.732466	-0.135206	0.892449	0.946622
KPHS_41950	6.83559	6.36517	-0.470413	0.441467	-1.06557	0.286619	0.999262	6.83559	6.5913	-0.244293	0.5024	-0.486251	0.626789	0.999191	6.83559	5.39495	-1.44064	1.09874	-1.31117	0.189799	0.390001	6.36517	6.5913	0.22612	0.481124	0.469984	0.638366	0.999952	6.36517	5.39495	-0.970226	1.04734	-0.926374	0.354251	0.570556	6.5913	5.39495	-1.19635	1.02889	-1.16275	0.244929	0.457394
KPHS_p200910	11.1177	11.004	-0.11363	0.269593	-0.421486	0.6734	0.999262	11.1177	10.8019	-0.315723	0.263841	-1.19664	0.231446	0.999191	11.1177	8.9228	-2.19487	0.83486	-2.62903	0.00856295	0.0580836	11.004	10.8019	-0.202093	0.297781	-0.678664	0.497351	0.999952	11.004	8.9228	-2.08124	0.845029	-2.46292	0.0137811	0.0788893	10.8019	8.9228	-1.87915	0.845507	-2.22251	0.026249	0.121419
KPHS_p200260	0	0	0	0.578376	0	NA	NA	0	0	0	0.588634	0	NA	NA	0	0	0	1.12416	0	NA	NA	0	0	0	0.714774	0	NA	NA	0	0	0	1.05444	0	NA	NA	0	0	0	1.04203	0	NA	NA
KPHS_09020	11.154	11.0561	-0.0978535	0.270106	-0.362278	0.717144	0.999262	11.154	11.1849	0.0309587	0.261287	0.118485	0.905683	0.999191	11.154	11.5062	0.352269	0.765931	0.459923	0.645571	0.795835	11.0561	11.1849	0.128812	0.297213	0.433401	0.664723	0.999952	11.0561	11.5062	0.450123	0.774777	0.580971	0.56126	0.740068	11.1849	11.5062	0.321311	0.751144	0.427761	0.668825	0.814946
KPHS_09530	14.1039	13.8492	-0.25476	0.295181	-0.863065	0.388102	0.999262	14.1039	14.0528	-0.051152	0.2368	-0.216014	0.828977	0.999191	14.1039	15.4312	1.32732	0.787293	1.68593	0.0918094	0.252864	13.8492	14.0528	0.203608	0.335007	0.607774	0.543338	0.999952	13.8492	15.4312	1.58208	0.803822	1.9682	0.0490453	0.178924	14.0528	15.4312	1.37847	0.772792	1.78376	0.0744633	0.227299
KPHS_27140	7.06359	6.78452	-0.279073	0.416217	-0.670499	0.50254	0.999262	7.06359	6.93161	-0.131988	0.463824	-0.284564	0.775978	0.999191	7.06359	5.2576	-1.806	1.08873	-1.6588	0.0971551	0.26132	6.78452	6.93161	0.147085	0.460474	0.319421	0.749407	0.999952	6.78452	5.2576	-1.52692	1.03538	-1.47474	0.140282	0.334155	6.93161	5.2576	-1.67401	1.01878	-1.64315	0.100352	0.269911
KPHS_02500	10.8319	10.8841	0.0522134	0.267478	0.195206	0.845231	0.999262	10.8319	10.5006	-0.331272	0.265544	-1.24752	0.212205	0.999191	10.8319	12.781	1.94918	0.765199	2.54729	0.0108563	0.0680661	10.8841	10.5006	-0.383485	0.296321	-1.29416	0.195611	0.999952	10.8841	12.781	1.89697	0.763264	2.48534	0.0129428	0.0759685	10.5006	12.781	2.28045	0.770966	2.95792	0.00309723	0.0284376
KPHS_20490	11.0457	11.1631	0.11733	0.270103	0.43439	0.664005	0.999262	11.0457	11.2095	0.163766	0.261882	0.625343	0.531746	0.999191	11.0457	10.1879	-0.857856	0.806533	-1.06363	0.287495	0.499232	11.1631	11.2095	0.0464362	0.296711	0.156503	0.875637	0.999952	11.1631	10.1879	-0.975186	0.811921	-1.20108	0.229718	0.440055	11.2095	10.1879	-1.02162	0.796433	-1.28275	0.19958	0.406895
KPHS_29980	8.95435	8.91485	-0.0394976	0.285118	-0.138531	0.889821	0.999262	8.95435	9.04265	0.0883039	0.273286	0.323119	0.746605	0.999191	8.95435	8.06865	-0.885696	0.918117	-0.964688	0.334701	0.551918	8.91485	9.04265	0.127802	0.308992	0.413607	0.679162	0.999952	8.91485	8.06865	-0.846199	0.90966	-0.930236	0.352249	0.569205	9.04265	8.06865	-0.974	0.91084	-1.06934	0.284915	0.498996
KPHS_26630	11.9983	12.0564	0.0581727	0.279117	0.208417	0.834903	0.999262	11.9983	12.1505	0.152234	0.240833	0.632115	0.527312	0.999191	11.9983	10.7669	-1.23136	0.768209	-1.6029	0.108957	0.282538	12.0564	12.1505	0.0940617	0.287084	0.327645	0.74318	0.999952	12.0564	10.7669	-1.28953	0.770651	-1.6733	0.0942674	0.261917	12.1505	10.7669	-1.38359	0.757856	-1.82567	0.0679	0.214597
KPHS_52580	10.8641	11.4252	0.561078	0.270803	2.07191	0.0382742	0.73567	10.8641	11.0215	0.157407	0.264299	0.595564	0.551466	0.999191	10.8641	9.81975	-1.04434	0.82157	-1.27115	0.203675	0.405352	11.4252	11.0215	-0.403671	0.29569	-1.36518	0.172195	0.999952	11.4252	9.81975	-1.60542	0.816991	-1.96504	0.0494101	0.179889	11.0215	9.81975	-1.20175	0.817289	-1.4704	0.141452	0.330998
KPHS_11400	14.7557	14.5185	-0.237201	0.307206	-0.772125	0.44004	0.999262	14.7557	14.4491	-0.306663	0.247949	-1.2368	0.216162	0.999191	14.7557	13.9303	-0.825448	0.767695	-1.07523	0.282273	0.49522	14.5185	14.4491	-0.0694616	0.352402	-0.197109	0.843742	0.999952	14.5185	13.9303	-0.588247	0.769391	-0.764562	0.444533	0.647194	14.4491	13.9303	-0.518785	0.750893	-0.690891	0.489634	0.686673
KPHS_27320	9.33839	9.2092	-0.129192	0.272641	-0.473855	0.635603	0.999262	9.33839	9.08142	-0.256971	0.267558	-0.960433	0.336837	0.999191	9.33839	7.59253	-1.74586	0.930576	-1.87611	0.06064	0.199025	9.2092	9.08142	-0.127779	0.301666	-0.423579	0.671873	0.999952	9.2092	7.59253	-1.61667	0.919983	-1.75728	0.0788695	0.238291	9.08142	7.59253	-1.48889	0.920445	-1.61758	0.105753	0.27753
KPHS_28580	6.38089	5.96745	-0.413432	0.473564	-0.873022	0.382651	0.999262	6.38089	6.10264	-0.278247	0.551302	-0.504709	0.613763	0.999191	6.38089	5.71657	-0.664315	1.11309	-0.596822	0.550626	0.734362	5.96745	6.10264	0.135185	0.507349	0.266453	0.78989	0.999952	5.96745	5.71657	-0.250884	1.05274	-0.238314	0.811637	0.90236	6.10264	5.71657	-0.386068	1.03746	-0.372127	0.709798	0.840331
KPHS_27850	6.82253	7.17991	0.357379	0.41024	0.871148	0.383673	0.999262	6.82253	6.89476	0.0722328	0.483486	0.1494	0.881238	0.999191	6.82253	6.25675	-0.565774	1.08604	-0.520952	0.6024	0.770586	7.17991	6.89476	-0.285147	0.449634	-0.634176	0.525966	0.999952	7.17991	6.25675	-0.923153	1.00892	-0.914988	0.360198	0.575672	6.89476	6.25675	-0.638006	1.00929	-0.632133	0.5273	0.715925
KPHS_23370	8.76254	8.46982	-0.29272	0.301057	-0.972307	0.330898	0.999262	8.76254	8.38571	-0.376831	0.295088	-1.27702	0.201597	0.999191	8.76254	6.00108	-2.76146	1.01409	-2.72311	0.00646714	0.0475879	8.46982	8.38571	-0.0841112	0.343239	-0.245051	0.806417	0.999952	8.46982	6.00108	-2.46874	0.980393	-2.51812	0.0117984	0.0718183	8.38571	6.00108	-2.38463	0.976762	-2.44137	0.0146318	0.0824906
KPHS_14320	10.6772	10.6384	-0.0388549	0.265972	-0.146087	0.883853	0.999262	10.6772	10.7986	0.121393	0.265753	0.456787	0.647824	0.999191	10.6772	7.5193	-3.15794	0.904869	-3.48994	0.000483132	0.00706187	10.6384	10.7986	0.160248	0.297043	0.539476	0.589558	0.999952	10.6384	7.5193	-3.11908	0.885759	-3.52136	0.000429332	0.00562102	10.7986	7.5193	-3.27933	0.869953	-3.76955	0.000163542	0.00316375
KPHS_29180	10.4435	10.3198	-0.123638	0.264663	-0.467153	0.64039	0.999262	10.4435	9.9589	-0.484558	0.264446	-1.83235	0.0668997	0.96165	10.4435	10.0723	-0.371143	0.826675	-0.448958	0.653462	0.802321	10.3198	9.9589	-0.36092	0.289562	-1.24643	0.212606	0.999952	10.3198	10.0723	-0.247504	0.840815	-0.294363	0.768481	0.876591	9.9589	10.0723	0.113415	0.847175	0.133874	0.893502	0.946861
KPHS_20670	11.6585	11.5575	-0.101037	0.276085	-0.365965	0.714391	0.999262	11.6585	11.6646	0.00608208	0.250301	0.0242991	0.980614	0.999191	11.6585	9.33496	-2.32357	0.81109	-2.86476	0.00417332	0.0346424	11.5575	11.6646	0.10712	0.290722	0.368461	0.71253	0.999952	11.5575	9.33496	-2.22254	0.82544	-2.69255	0.00709082	0.0498768	11.6646	9.33496	-2.32966	0.816348	-2.85375	0.00432062	0.0357911
KPHS_32910	8.45081	8.14487	-0.305944	0.318172	-0.961567	0.336267	0.999262	8.45081	8.06486	-0.38595	0.316449	-1.21963	0.222607	0.999191	8.45081	6.50455	-1.94626	1.00916	-1.92859	0.0537817	0.185786	8.14487	8.06486	-0.0800063	0.368081	-0.21736	0.827928	0.999952	8.14487	6.50455	-1.64032	0.974625	-1.68303	0.0923701	0.258742	8.06486	6.50455	-1.56031	0.97027	-1.60812	0.107809	0.280845
KPHS_03360	9.08038	8.53694	-0.543446	0.29229	-1.85927	0.0629889	0.857924	9.08038	8.97954	-0.100846	0.27221	-0.370472	0.711031	0.999191	9.08038	7.07401	-2.00637	0.963593	-2.08217	0.0373265	0.151196	8.53694	8.97954	0.4426	0.322323	1.37316	0.169704	0.999952	8.53694	7.07401	-1.46292	0.946351	-1.54586	0.122139	0.306974	8.97954	7.07401	-1.90552	0.940162	-2.0268	0.0426825	0.162459
KPHS_13800	13.5376	14.3631	0.825442	0.294701	2.80095	0.00509531	0.318753	13.5376	11.0677	-2.4699	0.246805	-10.0075	0	0	13.5376	11.546	-1.99169	0.745457	-2.67177	0.00754516	0.0531223	14.3631	11.0677	-3.29534	0.324444	-10.1569	0	0	14.3631	11.546	-2.81713	0.767948	-3.66839	0.000244084	0.00360829	11.0677	11.546	0.478205	0.754032	0.634198	0.525952	0.715193
KPHS_39030	10.0763	10.0615	-0.0148146	0.263913	-0.0561344	0.955235	0.999262	10.0763	10.0385	-0.0378325	0.263799	-0.143414	0.885963	0.999191	10.0763	8.57078	-1.50552	0.874481	-1.72162	0.0851382	0.241412	10.0615	10.0385	-0.0230179	0.288006	-0.0799217	0.9363	0.999952	10.0615	8.57078	-1.49071	0.87715	-1.69949	0.0892264	0.254729	10.0385	8.57078	-1.46769	0.878146	-1.67135	0.0946522	0.260306
KPHS_p300700	0	0	0	0.578376	0	NA	NA	0	0	0	0.588634	0	NA	NA	0	0	0	1.12416	0	NA	NA	0	0	0	0.714774	0	NA	NA	0	0	0	1.05444	0	NA	NA	0	0	0	1.04203	0	NA	NA
KPHS_11660	10.2631	9.97729	-0.285805	0.264079	-1.08227	0.279132	0.999262	10.2631	9.98397	-0.279129	0.264112	-1.05686	0.290577	0.999191	10.2631	9.74784	-0.515255	0.839421	-0.613822	0.539333	0.726176	9.97729	9.98397	0.00667662	0.287347	0.0232354	0.981463	0.999952	9.97729	9.74784	-0.22945	0.862138	-0.26614	0.790131	0.889476	9.98397	9.74784	-0.236126	0.858458	-0.275059	0.783271	0.887301
KPHS_06620	11.9968	11.9314	-0.0653857	0.278846	-0.234487	0.814607	0.999262	11.9968	12.2508	0.253983	0.239789	1.05919	0.289512	0.999191	11.9968	11.0241	-0.972691	0.760071	-1.27974	0.200638	0.402097	11.9314	12.2508	0.319368	0.287427	1.11113	0.266513	0.999952	11.9314	11.0241	-0.907306	0.764981	-1.18605	0.235602	0.446004	12.2508	11.0241	-1.22667	0.748673	-1.63846	0.101325	0.271525
KPHS_44480	11.8561	11.797	-0.0591423	0.278002	-0.212741	0.831529	0.999262	11.8561	11.9036	0.0474803	0.245103	0.193715	0.846399	0.999191	11.8561	12.2528	0.396709	0.736296	0.53879	0.590032	0.762839	11.797	11.9036	0.106623	0.28805	0.370153	0.711268	0.999952	11.797	12.2528	0.455851	0.737838	0.61782	0.536694	0.722168	11.9036	12.2528	0.349229	0.728178	0.479592	0.631517	0.788375
KPHS_03100	4.6248	3.99064	-0.634156	0.579545	-1.09423	0.273854	0.999262	4.6248	3.619	-1.00579	0.606797	-1.65754	0.0974093	0.999191	4.6248	2.53016	-2.09464	1.13245	-1.84965	0.0643643	0.204498	3.99064	3.619	-0.371637	0.687963	-0.5402	0.589059	0.999952	3.99064	2.53016	-1.46048	1.05957	-1.37837	0.168089	0.370388	3.619	2.53016	-1.08884	1.04695	-1.04002	0.298332	0.510857
KPHS_23800	12.3258	12.4849	0.159093	0.279499	0.56921	0.569214	0.999262	12.3258	12.0698	-0.255957	0.238236	-1.07439	0.28265	0.999191	12.3258	9.79514	-2.53064	0.79322	-3.19033	0.00142109	0.0157935	12.4849	12.0698	-0.41505	0.288164	-1.44032	0.149776	0.999952	12.4849	9.79514	-2.68973	0.799832	-3.36287	0.000771369	0.00883136	12.0698	9.79514	-2.27468	0.798353	-2.84922	0.00438272	0.036067
KPHS_14630	9.59991	10.3716	0.771658	0.26531	2.90851	0.00363152	0.279661	9.59991	10.1072	0.507275	0.263306	1.92656	0.0540345	0.923257	9.59991	7.22903	-2.37087	0.945171	-2.50841	0.0121277	0.0732976	10.3716	10.1072	-0.264382	0.290724	-0.909394	0.363142	0.999952	10.3716	7.22903	-3.14253	0.904494	-3.47435	0.000512086	0.00642316	10.1072	7.22903	-2.87815	0.905526	-3.17843	0.00148075	0.0166976
KPHS_07280	8.19622	8.05075	-0.145467	0.327919	-0.443608	0.657326	0.999262	8.19622	8.20188	0.00565985	0.319653	0.0177062	0.985873	0.999191	8.19622	9.1581	0.961882	0.90819	1.05912	0.289545	0.501599	8.05075	8.20188	0.151127	0.366451	0.412407	0.680041	0.999952	8.05075	9.1581	1.10735	0.907886	1.2197	0.222579	0.432888	8.20188	9.1581	0.956222	0.90717	1.05407	0.29185	0.504147
KPHS_17850	10.2727	10.0933	-0.179417	0.264106	-0.679335	0.496926	0.999262	10.2727	10.3522	0.0794887	0.264997	0.29996	0.764207	0.999191	10.2727	9.58691	-0.685817	0.842678	-0.813854	0.415729	0.623167	10.0933	10.3522	0.258905	0.29048	0.8913	0.372768	0.999952	10.0933	9.58691	-0.5064	0.862696	-0.586997	0.557206	0.737777	10.3522	9.58691	-0.765305	0.848836	-0.901593	0.367273	0.581949
KPHS_41780	16.0278	16.2874	0.259552	0.38963	0.66615	0.505315	0.999262	16.0278	16.0164	-0.0114179	0.275801	-0.0413992	0.966978	0.999191	16.0278	13.7628	-2.26501	0.788675	-2.87192	0.00407989	0.0340684	16.2874	16.0164	-0.27097	0.397298	-0.682032	0.495219	0.999952	16.2874	13.7628	-2.52456	0.819984	-3.07879	0.00207842	0.019316	16.0164	13.7628	-2.25359	0.779029	-2.89282	0.00381797	0.0329776
KPHS_17670	11.9026	11.6879	-0.214763	0.277699	-0.773365	0.439306	0.999262	11.9026	11.7625	-0.140165	0.246214	-0.569283	0.569164	0.999191	11.9026	10.894	-1.0086	0.765555	-1.31747	0.18768	0.387685	11.6879	11.7625	0.0745974	0.289226	0.257921	0.796468	0.999952	11.6879	10.894	-0.793836	0.774838	-1.02452	0.30559	0.52269	11.7625	10.894	-0.868433	0.756166	-1.14847	0.250775	0.463478
KPHS_p101090	0	0	0	0.578376	0	NA	NA	0	0	0	0.588634	0	NA	NA	0	0	0	1.12416	0	NA	NA	0	0	0	0.714774	0	NA	NA	0	0	0	1.05444	0	NA	NA	0	0	0	1.04203	0	NA	NA
KPHS_42320	2.84303	2.7988	-0.044234	0.6065	-0.0729331	0.941859	0.999262	2.84303	2.83921	-0.00382472	0.607566	-0.00629515	0.994977	0.999191	2.84303	1.95077	-0.892262	1.12848	-0.790678	0.429132	0.634727	2.7988	2.83921	0.0404092	0.722958	0.0558943	0.955426	0.999952	2.7988	1.95077	-0.848028	1.05722	-0.802133	0.422476	0.628702	2.83921	1.95077	-0.888437	1.04562	-0.849672	0.395508	0.604549
KPHS_35490	0	0	0	0.578376	0	NA	NA	0	0	0	0.588634	0	NA	NA	0	0	0	1.12416	0	NA	NA	0	0	0	0.714774	0	NA	NA	0	0	0	1.05444	0	NA	NA	0	0	0	1.04203	0	NA	NA
KPHS_31930	11.1592	10.9644	-0.194731	0.269633	-0.722209	0.470166	0.999262	11.1592	11.0043	-0.154862	0.262589	-0.58975	0.555358	0.999191	11.1592	9.94108	-1.21809	0.80982	-1.50415	0.132543	0.315464	10.9644	11.0043	0.0398697	0.297931	0.133822	0.893543	0.999952	10.9644	9.94108	-1.02336	0.825948	-1.23901	0.215341	0.424607	11.0043	9.94108	-1.06323	0.813085	-1.30765	0.190993	0.396118
KPHS_46520	18.6505	19.0086	0.358119	0.519059	0.68994	0.490232	0.999262	18.6505	18.9028	0.252273	0.296223	0.851633	0.394418	0.999191	18.6505	19.0318	0.381293	0.804849	0.473744	0.635682	0.78932	19.0086	18.9028	-0.105846	0.440647	-0.240207	0.81017	0.999952	19.0086	19.0318	0.0231733	0.904853	0.02561	0.979568	0.990987	18.9028	19.0318	0.12902	0.837005	0.154144	0.877496	0.942861
KPHS_46830	8.1182	8.18972	0.0715161	0.326029	0.219355	0.826373	0.999262	8.1182	7.99114	-0.12706	0.331414	-0.383389	0.701431	0.999191	8.1182	6.72901	-1.3892	1.01122	-1.37378	0.169509	0.366621	8.18972	7.99114	-0.198576	0.369349	-0.53764	0.590826	0.999952	8.18972	6.72901	-1.46071	0.966237	-1.51176	0.130596	0.319942	7.99114	6.72901	-1.26214	0.964633	-1.30841	0.190733	0.395731
KPHS_16670	10.7324	10.5047	-0.227652	0.265813	-0.856436	0.391757	0.999262	10.7324	10.6944	-0.0379955	0.265888	-0.1429	0.886369	0.999191	10.7324	10.4819	-0.250501	0.80807	-0.309999	0.756562	0.872079	10.5047	10.6944	0.189656	0.295856	0.641042	0.521495	0.999952	10.5047	10.4819	-0.0228494	0.821536	-0.027813	0.977811	0.99014	10.6944	10.4819	-0.212506	0.801209	-0.265231	0.790831	0.891923
KPHS_p100410	0	0	0	0.578376	0	NA	NA	0	0	0	0.588634	0	NA	NA	0	0	0	1.12416	0	NA	NA	0	0	0	0.714774	0	NA	NA	0	0	0	1.05444	0	NA	NA	0	0	0	1.04203	0	NA	NA
KPHS_40780	9.26788	9.11157	-0.156319	0.275268	-0.567879	0.570117	0.999262	9.26788	9.31083	0.0429476	0.265438	0.161799	0.871464	0.999191	9.26788	7.50419	-1.76369	0.936301	-1.88368	0.0596084	0.196949	9.11157	9.31083	0.199266	0.299309	0.665755	0.505568	0.999952	9.11157	7.50419	-1.60737	0.923901	-1.73977	0.0818998	0.243787	9.31083	7.50419	-1.80664	0.919451	-1.96491	0.0494247	0.17783
KPHS_34010	14.1836	14.1077	-0.0759875	0.298104	-0.254903	0.798798	0.999262	14.1836	13.9943	-0.189359	0.237054	-0.798804	0.424404	0.999191	14.1836	14.9231	0.739423	0.777312	0.951257	0.341474	0.558396	14.1077	13.9943	-0.113372	0.338888	-0.334541	0.737971	0.999952	14.1077	14.9231	0.81541	0.790966	1.0309	0.302586	0.519532	13.9943	14.9231	0.928782	0.761578	1.21955	0.222635	0.432416
KPHS_10130	13.5899	13.4706	-0.119325	0.287229	-0.415433	0.677825	0.999262	13.5899	13.5099	-0.0799674	0.229719	-0.348109	0.727758	0.999191	13.5899	12.9719	-0.617997	0.735827	-0.839867	0.400983	0.611363	13.4706	13.5099	0.0393572	0.316741	0.124257	0.901112	0.999952	13.4706	12.9719	-0.498673	0.731195	-0.681996	0.495241	0.6915	13.5099	12.9719	-0.53803	0.733376	-0.733635	0.463172	0.665224
KPHS_30040	9.27509	9.32319	0.0480929	0.271839	0.176917	0.859574	0.999262	9.27509	9.01716	-0.25793	0.269146	-0.958325	0.337899	0.999191	9.27509	7.38558	-1.88951	0.942371	-2.00506	0.0449563	0.167814	9.32319	9.01716	-0.306022	0.301216	-1.01596	0.30965	0.999952	9.32319	7.38558	-1.93761	0.925684	-2.09316	0.0363348	0.150534	9.01716	7.38558	-1.63158	0.927973	-1.75822	0.0787096	0.23508
KPHS_30510	7.44218	7.76485	0.322669	0.363593	0.887448	0.374838	0.999262	7.44218	7.51262	0.0704455	0.394709	0.178475	0.85835	0.999191	7.44218	5.55007	-1.89211	1.06833	-1.7711	0.0765445	0.226476	7.76485	7.51262	-0.252224	0.406059	-0.621151	0.5345	0.999952	7.76485	5.55007	-2.21478	1.00028	-2.21415	0.0268186	0.123027	7.51262	5.55007	-1.96255	0.997374	-1.96772	0.0491003	0.177143
KPHS_21180	10.8311	11.4678	0.636725	0.270915	2.35028	0.0187595	0.537393	10.8311	10.9121	0.0810063	0.265014	0.305668	0.759857	0.999191	10.8311	7.73519	-3.09587	0.890094	-3.47813	0.000504916	0.00732061	11.4678	10.9121	-0.555719	0.295436	-1.88101	0.0599703	0.789301	11.4678	7.73519	-3.73259	0.856435	-4.35829	1.31084e-05	0.000314894	10.9121	7.73519	-3.17687	0.860007	-3.69401	0.000220746	0.00400018
KPHS_41430	10.8465	10.6922	-0.154262	0.26678	-0.578238	0.563104	0.999262	10.8465	10.7953	-0.0511578	0.265399	-0.192758	0.847149	0.999191	10.8465	9.8544	-0.992051	0.821234	-1.208	0.227047	0.432774	10.6922	10.7953	0.103105	0.297291	0.346814	0.728731	0.999952	10.6922	9.8544	-0.837788	0.836555	-1.00147	0.316598	0.533426	10.7953	9.8544	-0.940893	0.82347	-1.1426	0.253207	0.4659
KPHS_33540	0	0	0	0.578376	0	NA	NA	0	0	0	0.588634	0	NA	NA	0	0	0	1.12416	0	NA	NA	0	0	0	0.714774	0	NA	NA	0	0	0	1.05444	0	NA	NA	0	0	0	1.04203	0	NA	NA
KPHS_33890	12.6295	12.6796	0.0500312	0.279359	0.179093	0.857865	0.999262	12.6295	12.5352	-0.0943553	0.231425	-0.407715	0.683483	0.999191	12.6295	14.0803	1.45077	0.743316	1.95176	0.0509673	0.179537	12.6796	12.5352	-0.144387	0.290964	-0.496235	0.619728	0.999952	12.6796	14.0803	1.40074	0.742329	1.88695	0.0591669	0.201377	12.5352	14.0803	1.54513	0.738398	2.09254	0.0363905	0.147591
KPHS_50950	11.5137	11.4412	-0.0724804	0.274653	-0.263898	0.791858	0.999262	11.5137	11.4518	-0.0619419	0.254726	-0.243171	0.807873	0.999191	11.5137	11.613	0.0993336	0.753368	0.131853	0.895101	0.951305	11.4412	11.4518	0.0105385	0.293199	0.0359431	0.971328	0.999952	11.4412	11.613	0.171814	0.760442	0.22594	0.821248	0.90641	11.4518	11.613	0.161276	0.741786	0.217415	0.827885	0.91621
KPHS_p101320	0	0	0	0.578376	0	NA	NA	0	0	0	0.588634	0	NA	NA	0	0	0	1.12416	0	NA	NA	0	0	0	0.714774	0	NA	NA	0	0	0	1.05444	0	NA	NA	0	0	0	1.04203	0	NA	NA
KPHS_35720	0	0	0	0.578376	0	NA	NA	0	0	0	0.588634	0	NA	NA	0	0	0	1.12416	0	NA	NA	0	0	0	0.714774	0	NA	NA	0	0	0	1.05444	0	NA	NA	0	0	0	1.04203	0	NA	NA
KPHS_00100	15.129	14.9359	-0.193132	0.31807	-0.607202	0.543717	0.999262	15.129	15.6455	0.516521	0.264992	1.94919	0.0512724	0.913736	15.129	16.237	1.10803	0.820034	1.3512	0.176631	0.376277	14.9359	15.6455	0.709653	0.371504	1.91022	0.0561055	0.767687	14.9359	16.237	1.30116	0.856459	1.51923	0.128703	0.317103	15.6455	16.237	0.591509	0.815153	0.725642	0.468058	0.668368
KPHS_00450	9.54332	10.0124	0.46907	0.265334	1.76785	0.0770864	0.913491	9.54332	9.79694	0.25362	0.262727	0.965336	0.334376	0.999191	9.54332	8.63458	-0.908737	0.884135	-1.02783	0.304032	0.516231	10.0124	9.79694	-0.21545	0.287271	-0.749989	0.453261	0.999952	10.0124	8.63458	-1.37781	0.87778	-1.56965	0.116497	0.297517	9.79694	8.63458	-1.16236	0.886313	-1.31145	0.189705	0.394815
KPHS_46780	13.0254	12.8744	-0.151043	0.28022	-0.539016	0.589876	0.999262	13.0254	12.8358	-0.189655	0.229038	-0.828051	0.407642	0.999191	13.0254	10.955	-2.07043	0.761353	-2.7194	0.00654003	0.0479275	12.8744	12.8358	-0.0386122	0.295874	-0.130502	0.896169	0.999952	12.8744	10.955	-1.91938	0.761158	-2.52166	0.0116802	0.0714219	12.8358	10.955	-1.88077	0.753678	-2.49546	0.0125795	0.075003
KPHS_24550	0	0	0	0.578376	0	NA	NA	0	1.01867	1.01867	0.592976	1.71789	0.0858167	0.999191	0	0.967369	0.967369	1.12493	0.859938	0.389823	0.601681	0	1.01867	1.01867	0.72147	1.41193	0.15797	0.999952	0	0.967369	0.967369	1.05488	0.91704	0.359122	0.5753	1.01867	0.967369	-0.0512983	1.04345	-0.0491624	0.96079	0.977346
KPHS_24000	7.86791	7.97874	0.11083	0.340486	0.325504	0.7448	0.999262	7.86791	7.85711	-0.0107962	0.349044	-0.0309308	0.975325	0.999191	7.86791	5.95739	-1.91052	1.04499	-1.82826	0.0675101	0.210364	7.97874	7.85711	-0.121626	0.383113	-0.317467	0.750889	0.999952	7.97874	5.95739	-2.02135	0.990518	-2.0407	0.0412807	0.163092	7.85711	5.95739	-1.89972	0.984999	-1.92866	0.0537735	0.185519
KPHS_41550	10.1183	10.1257	0.00741414	0.263963	0.0280878	0.977592	0.999262	10.1183	10.1125	-0.00577751	0.264077	-0.0218781	0.982545	0.999191	10.1183	7.96766	-2.15066	0.897308	-2.39679	0.0165396	0.0892342	10.1257	10.1125	-0.0131917	0.288862	-0.0456677	0.963575	0.999952	10.1257	7.96766	-2.15807	0.887564	-2.43145	0.0150384	0.0834245	10.1125	7.96766	-2.14488	0.883778	-2.42694	0.0152268	0.0843111
KPHS_01850	10.7069	10.983	0.276106	0.2675	1.03217	0.30199	0.999262	10.7069	10.6031	-0.103726	0.265937	-0.390039	0.696508	0.999191	10.7069	9.55795	-1.1489	0.831976	-1.38093	0.1673	0.363012	10.983	10.6031	-0.379832	0.29699	-1.27894	0.200918	0.999952	10.983	9.55795	-1.42501	0.836633	-1.70327	0.0885182	0.254155	10.6031	9.55795	-1.04518	0.84021	-1.24395	0.213519	0.423375
KPHS_33090	9.84239	9.53306	-0.309335	0.265549	-1.16489	0.244063	0.999262	9.84239	9.71477	-0.127624	0.262704	-0.48581	0.627102	0.999191	9.84239	8.77018	-1.07221	0.873119	-1.22803	0.219437	0.423216	9.53306	9.71477	0.181711	0.288668	0.62948	0.529035	0.999952	9.53306	8.77018	-0.762879	0.889447	-0.8577	0.391058	0.602947	9.71477	8.77018	-0.94459	0.887496	-1.06433	0.287178	0.501144
KPHS_33760	11.5831	11.4968	-0.0862864	0.275361	-0.313358	0.754009	0.999262	11.5831	11.6074	0.0243061	0.251962	0.0964672	0.92315	0.999191	11.5831	10.6789	-0.904252	0.778724	-1.1612	0.245562	0.455318	11.4968	11.6074	0.110593	0.291583	0.379283	0.704477	0.999952	11.4968	10.6789	-0.817966	0.786545	-1.03995	0.298364	0.515243	11.6074	10.6789	-0.928558	0.766895	-1.2108	0.225971	0.436676
KPHS_26950	12.0503	11.8931	-0.157164	0.278829	-0.563656	0.572988	0.999262	12.0503	11.7595	-0.290844	0.244647	-1.18883	0.234506	0.999191	12.0503	10.4339	-1.61643	0.777225	-2.07975	0.0375483	0.151745	11.8931	11.7595	-0.13368	0.288268	-0.463736	0.642837	0.999952	11.8931	10.4339	-1.45927	0.78433	-1.86053	0.0628105	0.208503	11.7595	10.4339	-1.32559	0.774146	-1.71233	0.0868366	0.247016
KPHS_16090	14.3812	14.4688	0.0875348	0.302996	0.288897	0.77266	0.999262	14.3812	14.3543	-0.0269551	0.242501	-0.111154	0.911494	0.999191	14.3812	12.8905	-1.4907	0.75148	-1.98369	0.0472906	0.173636	14.4688	14.3543	-0.11449	0.3505	-0.326647	0.743935	0.999952	14.4688	12.8905	-1.57824	0.756361	-2.08662	0.0369228	0.15221	14.3543	12.8905	-1.46375	0.74435	-1.96647	0.0492438	0.177515
KPHS_43490	7.25072	7.05618	-0.194539	0.398095	-0.488675	0.625072	0.999262	7.25072	7.13486	-0.115857	0.435199	-0.266216	0.790073	0.999191	7.25072	4.58054	-2.67018	1.08065	-2.47089	0.0134776	0.0783495	7.05618	7.13486	0.0786821	0.446202	0.176337	0.860029	0.999952	7.05618	4.58054	-2.47564	1.02617	-2.4125	0.0158435	0.0861149	7.13486	4.58054	-2.55432	1.01267	-2.52237	0.0116567	0.0710334
KPHS_45110	7.58822	8.0722	0.483984	0.348006	1.39073	0.164306	0.999262	7.58822	7.49632	-0.091897	0.386201	-0.237951	0.811919	0.999191	7.58822	8.59236	1.00414	0.95012	1.05686	0.290575	0.502596	8.0722	7.49632	-0.575881	0.394758	-1.45882	0.144614	0.999952	8.0722	8.59236	0.520161	0.913085	0.569674	0.568899	0.744743	7.49632	8.59236	1.09604	0.929038	1.17976	0.238096	0.448838
KPHS_49470	13.9057	14.2582	0.352467	0.297017	1.18669	0.23535	0.999262	13.9057	13.9015	-0.00425127	0.233965	-0.0181706	0.985503	0.999191	13.9057	12.4561	-1.44964	0.739167	-1.96118	0.0498581	0.177961	14.2582	13.9015	-0.356718	0.33965	-1.05025	0.293602	0.999952	14.2582	12.4561	-1.80211	0.748462	-2.40774	0.0160514	0.086833	13.9015	12.4561	-1.44539	0.735278	-1.96577	0.049325	0.177689
KPHS_15400	9.05548	9.0124	-0.0430806	0.280846	-0.153396	0.878086	0.999262	9.05548	9.33166	0.276176	0.26802	1.03043	0.302809	0.999191	9.05548	9.81517	0.759686	0.865346	0.877898	0.379999	0.593156	9.0124	9.33166	0.319257	0.3012	1.05995	0.289168	0.999952	9.0124	9.81517	0.802766	0.87988	0.912359	0.36158	0.576388	9.33166	9.81517	0.48351	0.875963	0.551975	0.580965	0.755292
KPHS_52930	11.0252	11.6257	0.600509	0.27275	2.20168	0.0276878	0.650483	11.0252	11.373	0.347803	0.260368	1.33582	0.181609	0.999191	11.0252	11.0035	-0.0217632	0.783965	-0.0277605	0.977853	0.99056	11.6257	11.373	-0.252706	0.292411	-0.864213	0.387471	0.999952	11.6257	11.0035	-0.622272	0.773141	-0.804863	0.420899	0.627671	11.373	11.0035	-0.369567	0.760124	-0.486193	0.626831	0.78527
KPHS_21450	12.1373	11.8924	-0.244866	0.278922	-0.877902	0.379997	0.999262	12.1373	12.0183	-0.118961	0.240757	-0.494112	0.621227	0.999191	12.1373	11.9739	-0.163313	0.734964	-0.222205	0.824155	0.909173	11.8924	12.0183	0.125905	0.287443	0.438018	0.661373	0.999952	11.8924	11.9739	0.0815534	0.739444	0.11029	0.912179	0.956065	12.0183	11.9739	-0.0443516	0.727705	-0.0609473	0.951401	0.974021
KPHS_04220	5.62565	4.89724	-0.728411	0.535186	-1.36104	0.1735	0.999262	5.62565	5.28406	-0.341591	0.591923	-0.577087	0.563881	0.999191	5.62565	5.22112	-0.404534	1.13148	-0.357525	0.720698	0.848837	4.89724	5.28406	0.38682	0.588094	0.657752	0.510697	0.999952	4.89724	5.22112	0.323877	1.06257	0.304806	0.760514	0.87064	5.28406	5.22112	-0.0629436	1.04801	-0.0600601	0.952108	0.974021
KPHS_18630	12.5884	12.5729	-0.0155647	0.279401	-0.0557075	0.955575	0.999262	12.5884	12.7462	0.157746	0.230594	0.684085	0.493922	0.999191	12.5884	13.8025	1.21409	0.737834	1.64548	0.0998705	0.266074	12.5729	12.7462	0.17331	0.291866	0.5938	0.552646	0.999952	12.5729	13.8025	1.22966	0.735794	1.6712	0.0946829	0.261917	12.7462	13.8025	1.05635	0.735504	1.43622	0.15094	0.345979
KPHS_12340	12.0426	12.0453	0.00271213	0.279182	0.00971457	0.992249	0.99962	12.0426	12.0722	0.0296427	0.241195	0.122899	0.902187	0.999191	12.0426	10.7438	-1.2988	0.76842	-1.69022	0.0909857	0.252144	12.0453	12.0722	0.0269306	0.287093	0.0938044	0.925265	0.999952	12.0453	10.7438	-1.30151	0.77155	-1.68688	0.0916268	0.258409	12.0722	10.7438	-1.32844	0.758825	-1.75066	0.0800053	0.236847
KPHS_22180	11.6171	11.3705	-0.246587	0.274789	-0.89737	0.369522	0.999262	11.6171	11.2998	-0.317304	0.255137	-1.24366	0.213625	0.999191	11.6171	10.1772	-1.43985	0.7918	-1.81846	0.0689943	0.212433	11.3705	11.2998	-0.0707163	0.294867	-0.239824	0.810467	0.999952	11.3705	10.1772	-1.19327	0.806453	-1.47965	0.138967	0.331688	11.2998	10.1772	-1.12255	0.794467	-1.41296	0.157667	0.354704
KPHS_12570	0	0	0	0.578376	0	NA	NA	0	0	0	0.588634	0	NA	NA	0	0	0	1.12416	0	NA	NA	0	0	0	0.714774	0	NA	NA	0	0	0	1.05444	0	NA	NA	0	0	0	1.04203	0	NA	NA
KPHS_16890	8.90254	9.5077	0.605158	0.277114	2.18378	0.0289781	0.660344	8.90254	8.96776	0.0652184	0.275655	0.236594	0.812972	0.999191	8.90254	8.15338	-0.749162	0.916217	-0.817669	0.413546	0.620839	9.5077	8.96776	-0.539939	0.300069	-1.79938	0.071958	0.843899	9.5077	8.15338	-1.35432	0.900391	-1.50415	0.132544	0.323052	8.96776	8.15338	-0.814381	0.910511	-0.894421	0.371097	0.584588
KPHS_09700	13.9356	14.0535	0.117896	0.295506	0.398965	0.689919	0.999262	13.9356	13.8006	-0.134981	0.233472	-0.578147	0.563165	0.999191	13.9356	13.6751	-0.26046	0.743202	-0.350456	0.725996	0.852611	14.0535	13.8006	-0.252878	0.334046	-0.757014	0.449042	0.999952	14.0535	13.6751	-0.378356	0.748216	-0.505678	0.613083	0.774878	13.8006	13.6751	-0.125479	0.737618	-0.170113	0.864921	0.935635
KPHS_43140	11.5802	12.0702	0.489967	0.277539	1.7654	0.0774966	0.914324	11.5802	11.7693	0.189051	0.250015	0.75616	0.449553	0.999191	11.5802	10.6038	-0.976406	0.78096	-1.25026	0.211203	0.413564	12.0702	11.7693	-0.300916	0.287901	-1.04521	0.295928	0.999952	12.0702	10.6038	-1.46637	0.77556	-1.89073	0.0586606	0.200033	11.7693	10.6038	-1.16546	0.767084	-1.51933	0.128678	0.31076
KPHS_11150	13.1443	12.8596	-0.284722	0.280688	-1.01437	0.310404	0.999262	13.1443	13.1829	0.0385326	0.228457	0.168665	0.86606	0.999191	13.1443	13.3242	0.179826	0.734286	0.244899	0.806535	0.901008	12.8596	13.1829	0.323255	0.300801	1.07465	0.282532	0.999952	12.8596	13.3242	0.464548	0.729463	0.636836	0.524232	0.712119	13.1829	13.3242	0.141293	0.732816	0.192808	0.847109	0.926469
KPHS_01270	12.8697	12.9689	0.0992332	0.280018	0.354382	0.723053	0.999262	12.8697	12.8248	-0.0448825	0.229318	-0.195722	0.844828	0.999191	12.8697	14.3891	1.51938	0.751683	2.02131	0.0432476	0.16417	12.9689	12.8248	-0.144116	0.297028	-0.485192	0.62754	0.999952	12.9689	14.3891	1.42015	0.753377	1.88505	0.0594234	0.202122	12.8248	14.3891	1.56427	0.744973	2.09976	0.0357497	0.146454
KPHS_29400	11.7745	11.8608	0.086223	0.277931	0.310231	0.756385	0.999262	11.7745	12.0297	0.255127	0.244686	1.04267	0.2971	0.999191	11.7745	12.7448	0.97022	0.738734	1.31336	0.189063	0.389197	11.8608	12.0297	0.168904	0.287536	0.58742	0.556922	0.999952	11.8608	12.7448	0.883997	0.734772	1.20309	0.228941	0.439642	12.0297	12.7448	0.715093	0.729712	0.979967	0.327102	0.543108
KPHS_48470	15.0864	15.2231	0.136787	0.322858	0.423676	0.671802	0.999262	15.0864	14.9384	-0.147928	0.257424	-0.574647	0.56553	0.999191	15.0864	16.5603	1.47399	0.817854	1.80226	0.0715042	0.217286	15.2231	14.9384	-0.284715	0.365606	-0.778748	0.436128	0.999952	15.2231	16.5603	1.3372	0.870143	1.53676	0.124352	0.309976	14.9384	16.5603	1.62192	0.80524	2.0142	0.0439884	0.164657
KPHS_p300140	0	0	0	0.578376	0	NA	NA	0	0	0	0.588634	0	NA	NA	0	0	0	1.12416	0	NA	NA	0	0	0	0.714774	0	NA	NA	0	0	0	1.05444	0	NA	NA	0	0	0	1.04203	0	NA	NA
KPHS_25970	8.20631	8.31648	0.11017	0.319921	0.344366	0.730571	0.999262	8.20631	7.64424	-0.562067	0.347262	-1.61857	0.10554	0.999191	8.20631	6.45828	-1.74803	1.01923	-1.71505	0.0863353	0.24314	8.31648	7.64424	-0.672237	0.379565	-1.77107	0.0765489	0.86314	8.31648	6.45828	-1.8582	0.972658	-1.91043	0.0560776	0.195003	7.64424	6.45828	-1.18596	0.979624	-1.21063	0.226038	0.436676
KPHS_25200	12.3235	11.9171	-0.406408	0.279058	-1.45636	0.145293	0.999262	12.3235	11.9425	-0.380989	0.239665	-1.58968	0.111908	0.999191	12.3235	10.5734	-1.7501	0.771992	-2.26699	0.023391	0.112139	11.9171	11.9425	0.025419	0.287506	0.0884123	0.929549	0.999952	11.9171	10.5734	-1.34369	0.779296	-1.72423	0.0846655	0.24814	11.9425	10.5734	-1.36911	0.76623	-1.78681	0.0739682	0.226707
KPHS_21980	13.3657	13.093	-0.272742	0.282843	-0.964286	0.334903	0.999262	13.3657	13.1709	-0.194841	0.228559	-0.852477	0.39395	0.999191	13.3657	11.912	-1.45372	0.73661	-1.97353	0.048435	0.174796	13.093	13.1709	0.0779006	0.303885	0.256349	0.797681	0.999952	13.093	11.912	-1.18098	0.734447	-1.60799	0.107838	0.285507	13.1709	11.912	-1.25888	0.730835	-1.72253	0.0849743	0.244154
KPHS_52550	11.3071	11.3569	0.0497476	0.272901	0.182292	0.855354	0.999262	11.3071	11.4056	0.0984492	0.257591	0.382191	0.70232	0.999191	11.3071	12.3939	1.0868	0.749591	1.44986	0.147099	0.336127	11.3569	11.4056	0.0487016	0.294196	0.165541	0.868518	0.999952	11.3569	12.3939	1.03705	0.749279	1.38407	0.166339	0.368341	11.4056	12.3939	0.98835	0.738	1.33923	0.180497	0.385343
KPHS_21230	7.48425	7.3564	-0.127852	0.377177	-0.338969	0.734633	0.999262	7.48425	7.2463	-0.237947	0.410819	-0.579202	0.562453	0.999191	7.48425	5.842	-1.64225	1.06285	-1.54513	0.122314	0.30015	7.3564	7.2463	-0.110096	0.432134	-0.254772	0.798899	0.999952	7.3564	5.842	-1.5144	1.00972	-1.49983	0.133659	0.324705	7.2463	5.842	-1.4043	1.00335	-1.39961	0.161631	0.360056
KPHS_18940	9.09675	9.25447	0.157727	0.275739	0.572015	0.567312	0.999262	9.09675	9.22933	0.13258	0.268313	0.494124	0.621219	0.999191	9.09675	8.56351	-0.533237	0.895645	-0.595366	0.551599	0.734954	9.25447	9.22933	-0.0251473	0.297953	-0.0844005	0.932738	0.999952	9.25447	8.56351	-0.690964	0.896724	-0.770542	0.440978	0.644285	9.22933	8.56351	-0.665816	0.901514	-0.738553	0.460178	0.662745
KPHS_26400	7.93619	8.14487	0.208681	0.333113	0.626458	0.531015	0.999262	7.93619	8.11378	0.177589	0.33417	0.531434	0.595118	0.999191	7.93619	5.93504	-2.00115	1.04285	-1.91892	0.0549949	0.187701	8.14487	8.11378	-0.031092	0.366134	-0.0849197	0.932325	0.999952	8.14487	5.93504	-2.20983	0.987325	-2.2382	0.025208	0.119381	8.11378	5.93504	-2.17874	0.981173	-2.22054	0.0263819	0.12164
KPHS_22980	10.0302	10.435	0.404851	0.26438	1.53133	0.125689	0.999262	10.0302	10.2355	0.205324	0.264157	0.777282	0.436993	0.999191	10.0302	8.10414	-1.92604	0.893784	-2.15493	0.0311671	0.13518	10.435	10.2355	-0.199527	0.292153	-0.682953	0.494636	0.999952	10.435	8.10414	-2.33089	0.874651	-2.66494	0.00770013	0.0526485	10.2355	8.10414	-2.13137	0.876663	-2.43123	0.0150477	0.0836641
KPHS_41890	8.98983	9.06952	0.0796926	0.281051	0.283552	0.776753	0.999262	8.98983	8.95588	-0.0339418	0.274169	-0.123799	0.901474	0.999191	8.98983	8.16303	-0.826799	0.913472	-0.905116	0.365404	0.577236	9.06952	8.95588	-0.113634	0.307357	-0.369715	0.711595	0.999952	9.06952	8.16303	-0.906492	0.906209	-1.00031	0.31716	0.533824	8.95588	8.16303	-0.792857	0.910517	-0.870777	0.383876	0.593979
KPHS_22760	7.69239	7.58998	-0.10241	0.360399	-0.284157	0.77629	0.999262	7.69239	7.58379	-0.108594	0.374232	-0.290179	0.771679	0.999191	7.69239	6.3777	-1.31469	1.04122	-1.26264	0.20672	0.408572	7.58998	7.58379	-0.00618456	0.410267	-0.0150745	0.987973	0.999952	7.58998	6.3777	-1.21228	0.991991	-1.22206	0.221683	0.432046	7.58379	6.3777	-1.20609	0.983226	-1.22667	0.219947	0.429846
KPHS_39580	10.4604	10.2403	-0.220097	0.264579	-0.831876	0.405479	0.999262	10.4604	10.2885	-0.171869	0.265254	-0.647943	0.517022	0.999191	10.4604	10.2275	-0.23291	0.822172	-0.283286	0.776958	0.884498	10.2403	10.2885	0.0482271	0.291035	0.165709	0.868386	0.999952	10.2403	10.2275	-0.0128133	0.838242	-0.0152859	0.987804	0.994457	10.2885	10.2275	-0.0610403	0.827348	-0.0737783	0.941187	0.968074
KPHS_39850	15.901	15.6064	-0.294635	0.358408	-0.822066	0.411039	0.999262	15.901	15.4129	-0.488145	0.269898	-1.80863	0.0705085	0.985654	15.901	15.255	-0.646066	0.821693	-0.786262	0.431714	0.63674	15.6064	15.4129	-0.19351	0.376642	-0.513777	0.607408	0.999952	15.6064	15.255	-0.35143	0.856674	-0.410227	0.68164	0.819791	15.4129	15.255	-0.15792	0.795339	-0.198557	0.842609	0.924551
KPHS_43000	12.1647	11.9988	-0.165887	0.27922	-0.59411	0.552439	0.999262	12.1647	12.0822	-0.0825189	0.239767	-0.344163	0.730724	0.999191	12.1647	12.4874	0.3227	0.732661	0.440449	0.659612	0.807158	11.9988	12.0822	0.0833685	0.287145	0.290336	0.771559	0.999952	11.9988	12.4874	0.488587	0.732005	0.667464	0.504476	0.698555	12.0822	12.4874	0.405219	0.728263	0.556418	0.577925	0.753122
KPHS_51920	9.93328	9.8742	-0.0590858	0.26401	-0.223802	0.822912	0.999262	9.93328	9.67549	-0.257796	0.262868	-0.980702	0.32674	0.999191	9.93328	8.4964	-1.43688	0.880769	-1.63139	0.102808	0.27055	9.8742	9.67549	-0.19871	0.287319	-0.691601	0.489188	0.999952	9.8742	8.4964	-1.37779	0.884119	-1.55838	0.119144	0.302411	9.67549	8.4964	-1.17908	0.891821	-1.32211	0.186133	0.390705
KPHS_23580	11.9307	11.8002	-0.130467	0.278247	-0.468887	0.63915	0.999262	11.9307	11.5694	-0.361214	0.248323	-1.45461	0.145776	0.999191	11.9307	11.1201	-0.810528	0.757982	-1.06932	0.284924	0.496975	11.8002	11.5694	-0.230748	0.289868	-0.796045	0.426006	0.999952	11.8002	11.1201	-0.680062	0.765054	-0.888906	0.374053	0.58738	11.5694	11.1201	-0.449314	0.751847	-0.597613	0.550098	0.73118
KPHS_37730	12.8746	12.6473	-0.227288	0.279565	-0.813007	0.416214	0.999262	12.8746	12.6964	-0.178206	0.229718	-0.775759	0.437891	0.999191	12.8746	12.2819	-0.592729	0.73308	-0.808547	0.418776	0.626243	12.6473	12.6964	0.0490827	0.291943	0.168124	0.866486	0.999952	12.6473	12.2819	-0.365441	0.728036	-0.501955	0.615699	0.776078	12.6964	12.2819	-0.414524	0.729567	-0.568177	0.569915	0.747388
KPHS_23070	8.11285	7.9616	-0.151253	0.3332	-0.453941	0.649871	0.999262	8.11285	8.07588	-0.0369754	0.327924	-0.112756	0.910224	0.999191	8.11285	7.08421	-1.02865	0.993448	-1.03543	0.300468	0.51276	7.9616	8.07588	0.114278	0.374959	0.304774	0.760538	0.999952	7.9616	7.08421	-0.877393	0.957132	-0.916689	0.359305	0.575418	8.07588	7.08421	-0.99167	0.950456	-1.04336	0.296781	0.509381
KPHS_14850	10.7635	10.7094	-0.054061	0.266498	-0.202857	0.839247	0.999262	10.7635	11.0286	0.265129	0.264567	1.00212	0.316284	0.999191	10.7635	9.63624	-1.12723	0.828726	-1.3602	0.173766	0.371497	10.7094	11.0286	0.31919	0.297447	1.0731	0.283226	0.999952	10.7094	9.63624	-1.07317	0.842448	-1.27388	0.202708	0.411922	11.0286	9.63624	-1.39236	0.823446	-1.6909	0.090856	0.254374
KPHS_04730	4.03898	2.31395	-1.72503	0.597833	-2.88548	0.0039082	0.284684	4.03898	0	-4.03898	0.598267	-6.75113	1.467e-11	4.15548e-09	4.03898	3.52456	-0.514416	1.13301	-0.454024	0.649811	0.799686	2.31395	0	-2.31395	0.722566	-3.2024	0.00136289	0.0611368	2.31395	3.52456	1.21062	1.05851	1.1437	0.252749	0.465449	0	3.52456	3.52456	1.04494	3.37297	0.000743625	0.00998148
KPHS_p300550	0	0	0	0.578376	0	NA	NA	0	0	0	0.588634	0	NA	NA	0	0	0	1.12416	0	NA	NA	0	0	0	0.714774	0	NA	NA	0	0	0	1.05444	0	NA	NA	0	0	0	1.04203	0	NA	NA
KPHS_14500	8.30819	8.39943	0.0912404	0.314821	0.289817	0.771956	0.999262	8.30819	8.50052	0.192322	0.305227	0.630096	0.528632	0.999191	8.30819	7.29195	-1.01625	0.975215	-1.04208	0.297376	0.50991	8.39943	8.50052	0.101082	0.341616	0.295892	0.767312	0.999952	8.39943	7.29195	-1.10749	0.939797	-1.17843	0.238624	0.449591	8.50052	7.29195	-1.20857	0.937141	-1.28964	0.197177	0.403194
KPHS_05170	11.8776	11.8638	-0.0137343	0.278311	-0.0493486	0.960641	0.999262	11.8776	11.7556	-0.121962	0.246577	-0.494621	0.620868	0.999191	11.8776	12.2508	0.373263	0.735917	0.507208	0.612009	0.77477	11.8638	11.7556	-0.108228	0.288385	-0.375289	0.707445	0.999952	11.8638	12.2508	0.386997	0.736192	0.525674	0.599115	0.765757	11.7556	12.2508	0.495225	0.730179	0.678224	0.49763	0.693127
KPHS_19540	12.1167	11.9289	-0.187815	0.279015	-0.673136	0.500861	0.999262	12.1167	12.2656	0.14893	0.238326	0.624901	0.532036	0.999191	12.1167	10.0465	-2.07019	0.78732	-2.62942	0.00855313	0.0580836	11.9289	12.2656	0.336745	0.287469	1.17141	0.241433	0.999952	11.9289	10.0465	-1.88238	0.797052	-2.36168	0.0181925	0.0948582	12.2656	10.0465	-2.21912	0.78814	-2.81564	0.00486795	0.038987
KPHS_38980	10.973	10.9406	-0.0324207	0.268432	-0.120778	0.903867	0.999262	10.973	11.035	0.0619669	0.263695	0.234994	0.814213	0.999191	10.973	10.9536	-0.0193905	0.78712	-0.0246347	0.980346	0.991591	10.9406	11.035	0.0943876	0.297887	0.316857	0.751352	0.999952	10.9406	10.9536	0.0130302	0.794263	0.0164054	0.986911	0.994251	11.035	10.9536	-0.0813574	0.771702	-0.105426	0.916038	0.957231
KPHS_02770	11.0338	10.8894	-0.144374	0.268515	-0.537676	0.5908	0.999262	11.0338	10.8927	-0.141028	0.264102	-0.53399	0.593348	0.999191	11.0338	11.7296	0.695884	0.764376	0.910396	0.362614	0.574352	10.8894	10.8927	0.00334657	0.297957	0.0112317	0.991039	0.999952	10.8894	11.7296	0.840259	0.773892	1.08576	0.277587	0.493444	10.8927	11.7296	0.836912	0.75673	1.10596	0.268744	0.482428
KPHS_08030	12.208	12.3006	0.0926203	0.279485	0.331396	0.740345	0.999262	12.208	12.3797	0.17171	0.236221	0.726904	0.467285	0.999191	12.208	11.6517	-0.55633	0.740818	-0.750967	0.452672	0.656095	12.3006	12.3797	0.0790898	0.287916	0.274697	0.783549	0.999952	12.3006	11.6517	-0.64895	0.741382	-0.875326	0.381397	0.592978	12.3797	11.6517	-0.72804	0.732597	-0.99378	0.32033	0.536742
KPHS_47490	13.2738	13.2527	-0.02111	0.283025	-0.0745869	0.940543	0.999262	13.2738	13.1305	-0.143298	0.228478	-0.627186	0.530537	0.999191	13.2738	13.5369	0.263111	0.735441	0.357759	0.720523	0.848816	13.2527	13.1305	-0.122188	0.305889	-0.399454	0.689559	0.999952	13.2527	13.5369	0.284221	0.733574	0.387447	0.698426	0.831466	13.1305	13.5369	0.406409	0.733524	0.55405	0.579544	0.754684
KPHS_18490	10.19	10.2474	0.0574292	0.264141	0.217419	0.827882	0.999262	10.19	10.2195	0.0294773	0.2645	0.111445	0.911263	0.999191	10.19	8.86781	-1.32217	0.861437	-1.53484	0.124822	0.304085	10.2474	10.2195	-0.0279519	0.290548	-0.096204	0.923359	0.999952	10.2474	8.86781	-1.3796	0.867636	-1.59007	0.11182	0.291254	10.2195	8.86781	-1.35165	0.867582	-1.55795	0.119246	0.298623
KPHS_t00250	7.54116	6.67661	-0.864548	0.403046	-2.14504	0.03195	0.689084	7.54116	7.41191	-0.129246	0.394997	-0.327207	0.743511	0.999191	7.54116	6.29236	-1.2488	1.05036	-1.18893	0.234469	0.442218	6.67661	7.41191	0.735302	0.447812	1.64199	0.100592	0.93683	6.67661	6.29236	-0.384254	1.02681	-0.374221	0.70824	0.838372	7.41191	6.29236	-1.11956	0.990329	-1.13049	0.25827	0.472605
KPHS_11870	14.1098	14.2263	0.116515	0.298491	0.390348	0.696279	0.999262	14.1098	13.8595	-0.250348	0.235341	-1.06377	0.287435	0.999191	14.1098	11.8824	-2.22745	0.747071	-2.98157	0.00286771	0.0261892	14.2263	13.8595	-0.366863	0.338296	-1.08445	0.278167	0.999952	14.2263	11.8824	-2.34396	0.754294	-3.10749	0.00188683	0.0178437	13.8595	11.8824	-1.9771	0.734991	-2.68996	0.00714602	0.0515548
KPHS_28110	7.07465	7.25687	0.182215	0.397114	0.458848	0.646343	0.999262	7.07465	7.05918	-0.0154694	0.453673	-0.034098	0.972799	0.999191	7.07465	6.3777	-0.696949	1.07037	-0.651128	0.514964	0.704832	7.25687	7.05918	-0.197684	0.441989	-0.447261	0.654687	0.999952	7.25687	6.3777	-0.879164	1.00311	-0.876436	0.380793	0.592568	7.05918	6.3777	-0.68148	1.00078	-0.680949	0.495904	0.691671
KPHS_25300	10.1089	9.4617	-0.647233	0.266043	-2.43281	0.014982	0.515141	10.1089	9.31549	-0.793451	0.264511	-2.99968	0.00270259	0.158102	10.1089	6.63507	-3.47387	0.965769	-3.59699	0.000321915	0.00524563	9.4617	9.31549	-0.146218	0.293488	-0.498207	0.618338	0.999952	9.4617	6.63507	-2.82663	0.953213	-2.96537	0.00302317	0.0258754	9.31549	6.63507	-2.68041	0.950867	-2.81892	0.00481859	0.0386552
KPHS_28440	5.74119	6.31207	0.570875	0.484542	1.17817	0.238727	0.999262	5.74119	6.0589	0.317707	0.574053	0.553446	0.579958	0.999191	5.74119	4.25928	-1.48191	1.13063	-1.31069	0.189962	0.390001	6.31207	6.0589	-0.253168	0.498003	-0.508366	0.611197	0.999952	6.31207	4.25928	-2.05278	1.04973	-1.95553	0.0505202	0.182205	6.0589	4.25928	-1.79962	1.04186	-1.72732	0.0841106	0.242758
KPHS_p200700	9.78801	9.94131	0.153302	0.264174	0.580305	0.561709	0.999262	9.78801	9.51884	-0.269163	0.262771	-1.02433	0.305681	0.999191	9.78801	7.11436	-2.67365	0.947951	-2.82045	0.00479558	0.0382155	9.94131	9.51884	-0.422465	0.288653	-1.46358	0.14331	0.999952	9.94131	7.11436	-2.82695	0.922312	-3.06507	0.00217618	0.0200171	9.51884	7.11436	-2.40449	0.929232	-2.58761	0.0096645	0.0628952
KPHS_38670	15.8229	16.1704	0.347496	0.376894	0.921999	0.356529	0.999262	15.8229	15.9993	0.176462	0.274154	0.643659	0.519797	0.999191	15.8229	15.3395	-0.48335	0.822847	-0.587412	0.556927	0.737934	16.1704	15.9993	-0.171035	0.39493	-0.433076	0.66496	0.999952	16.1704	15.3395	-0.830846	0.869828	-0.955185	0.339484	0.556262	15.9993	15.3395	-0.659812	0.806622	-0.817994	0.413361	0.621774
KPHS_40200	0	0	0	0.578376	0	NA	NA	0	0	0	0.588634	0	NA	NA	0	0	0	1.12416	0	NA	NA	0	0	0	0.714774	0	NA	NA	0	0	0	1.05444	0	NA	NA	0	0	0	1.04203	0	NA	NA
KPHS_14130	12.0569	12.0568	-0.000167267	0.279221	-0.000599046	0.999522	0.999993	12.0569	12.1492	0.0922552	0.240208	0.384064	0.700931	0.999191	12.0569	11.8551	-0.201849	0.737563	-0.27367	0.784338	0.888753	12.0568	12.1492	0.0924225	0.287083	0.321936	0.747501	0.999952	12.0568	11.8551	-0.201682	0.738814	-0.27298	0.784868	0.885607	12.1492	11.8551	-0.294104	0.728587	-0.403664	0.68646	0.826886
KPHS_20800	18.174	18.0352	-0.138795	0.519059	-0.267398	0.789162	0.999262	18.174	17.7614	-0.412577	0.296223	-1.3928	0.163682	0.999191	18.174	19.2962	1.12217	0.804849	1.39426	0.163239	0.3581	18.0352	17.7614	-0.273782	0.440647	-0.621318	0.53439	0.999952	18.0352	19.2962	1.26096	0.904853	1.39356	0.163451	0.364456	17.7614	19.2962	1.53475	0.837005	1.83362	0.0667108	0.211653
KPHS_47270	16.1095	16.0239	-0.085547	0.381917	-0.223994	0.822762	0.999262	16.1095	15.6961	-0.41337	0.273916	-1.50911	0.13127	0.999191	16.1095	16.3396	0.230116	0.833783	0.27599	0.782556	0.887734	16.0239	15.6961	-0.327823	0.3875	-0.845996	0.397555	0.999952	16.0239	16.3396	0.315663	0.887338	0.355741	0.722035	0.849053	15.6961	16.3396	0.643486	0.817148	0.787477	0.431002	0.637969
KPHS_36060	11.2534	11.6831	0.429657	0.27439	1.56586	0.11738	0.999262	11.2534	10.8176	-0.435797	0.262599	-1.65955	0.0970042	0.999191	11.2534	9.98797	-1.26544	0.805981	-1.57006	0.116401	0.293815	11.6831	10.8176	-0.865454	0.293757	-2.94616	0.0032175	0.12925	11.6831	9.98797	-1.6951	0.804773	-2.10631	0.0351779	0.147769	10.8176	9.98797	-0.829643	0.817381	-1.015	0.310105	0.524673
KPHS_32760	5.59526	5.07777	-0.517486	0.531349	-0.97391	0.330101	0.999262	5.59526	5.32156	-0.2737	0.592036	-0.462302	0.643864	0.999191	5.59526	3.52456	-2.07069	1.13058	-1.83154	0.0670206	0.209595	5.07777	5.32156	0.243787	0.577438	0.422187	0.672889	0.999952	5.07777	3.52456	-1.55321	1.06134	-1.46344	0.143346	0.338457	5.32156	3.52456	-1.797	1.04766	-1.71525	0.0862989	0.246141
KPHS_35260	12.7941	12.5448	-0.24928	0.279466	-0.891986	0.372401	0.999262	12.7941	12.6281	-0.16598	0.230227	-0.720941	0.470946	0.999191	12.7941	12.709	-0.0851397	0.733839	-0.11602	0.907637	0.957478	12.5448	12.6281	0.0832999	0.290585	0.286663	0.77437	0.999952	12.5448	12.709	0.16414	0.726874	0.225816	0.821344	0.90641	12.6281	12.709	0.0808403	0.731582	0.110501	0.912012	0.954951
KPHS_48420	11.1811	11.1749	-0.00617993	0.270983	-0.0228056	0.981805	0.999262	11.1811	11.3357	0.154643	0.259575	0.595752	0.551341	0.999191	11.1811	10.7732	-0.407851	0.786439	-0.518605	0.604036	0.771176	11.1749	11.3357	0.160823	0.295852	0.543591	0.586723	0.999952	11.1749	10.7732	-0.401671	0.792774	-0.506665	0.61239	0.774878	11.3357	10.7732	-0.562494	0.769319	-0.731158	0.464683	0.666025
KPHS_31230	12.6782	13.2172	0.539021	0.280907	1.91886	0.0550018	0.826564	12.6782	12.5464	-0.131789	0.231118	-0.570226	0.568524	0.999191	12.6782	9.53026	-3.1479	0.800042	-3.93467	8.33119e-05	0.00177128	13.2172	12.5464	-0.67081	0.298472	-2.24748	0.0246091	0.507552	13.2172	9.53026	-3.68692	0.808613	-4.55956	5.12611e-06	0.000140733	12.5464	9.53026	-3.01611	0.808726	-3.72946	0.000191892	0.00362374
KPHS_31580	10.7506	10.7917	0.0411282	0.266754	0.15418	0.877467	0.999262	10.7506	10.8652	0.114612	0.265434	0.431792	0.665893	0.999191	10.7506	9.53398	-1.21662	0.83124	-1.46362	0.143298	0.330533	10.7917	10.8652	0.0734837	0.297762	0.246787	0.805073	0.999952	10.7917	9.53398	-1.25775	0.842606	-1.49269	0.135519	0.327302	10.8652	9.53398	-1.33123	0.831771	-1.60048	0.109493	0.282093
KPHS_27460	13.8306	13.8212	-0.00933866	0.29254	-0.0319227	0.974534	0.999262	13.8306	13.8309	0.000337637	0.232906	0.00144967	0.998843	0.99964	13.8306	11.0373	-2.79326	0.763266	-3.65962	0.000252592	0.00438288	13.8212	13.8309	0.0096763	0.330039	0.0293187	0.97661	0.999952	13.8212	11.0373	-2.78392	0.767407	-3.6277	0.000285955	0.00411695	13.8309	11.0373	-2.7936	0.754298	-3.70358	0.000212582	0.00386525
KPHS_38510	10.4541	10.574	0.119963	0.265217	0.45232	0.651038	0.999262	10.4541	10.6619	0.207787	0.265785	0.781787	0.43434	0.999191	10.4541	8.89412	-1.55996	0.854002	-1.82665	0.0677526	0.210782	10.574	10.6619	0.0878241	0.296174	0.296529	0.766826	0.999952	10.574	8.89412	-1.67992	0.857436	-1.95924	0.0500847	0.181269	10.6619	8.89412	-1.76775	0.850684	-2.07803	0.0377064	0.150769
KPHS_02190	13.8314	14.1689	0.337536	0.295585	1.14193	0.253485	0.999262	13.8314	13.7994	-0.0320058	0.232693	-0.137545	0.8906	0.999191	13.8314	15.7431	1.91175	0.787273	2.42831	0.0151692	0.0837734	14.1689	13.7994	-0.369542	0.336122	-1.09943	0.271581	0.999952	14.1689	15.7431	1.57421	0.819907	1.91999	0.0548595	0.192546	13.7994	15.7431	1.94375	0.775139	2.50762	0.0121548	0.0732528
KPHS_30720	11.8948	12.0722	0.177326	0.278866	0.635885	0.524851	0.999262	11.8948	11.7895	-0.105373	0.245978	-0.428385	0.66837	0.999191	11.8948	10.3904	-1.50445	0.780431	-1.92772	0.0538898	0.185786	12.0722	11.7895	-0.2827	0.2878	-0.982281	0.325961	0.999952	12.0722	10.3904	-1.68178	0.782506	-2.14922	0.0316166	0.13676	11.7895	10.3904	-1.39908	0.775541	-1.80401	0.0712302	0.221468
KPHS_07700	12.1871	12.3707	0.183602	0.279482	0.656937	0.511221	0.999262	12.1871	12.4345	0.247351	0.235969	1.04823	0.294531	0.999191	12.1871	11.1343	-1.05285	0.755007	-1.39449	0.16317	0.358095	12.3707	12.4345	0.0637483	0.288424	0.221023	0.825074	0.999952	12.3707	11.1343	-1.23645	0.75615	-1.63519	0.102009	0.275281	12.4345	11.1343	-1.3002	0.745942	-1.74303	0.0813283	0.238545
KPHS_36600	6.64103	6.60483	-0.0362049	0.439528	-0.0823723	0.934351	0.999262	6.64103	6.81812	0.177091	0.500525	0.35381	0.723481	0.999191	6.64103	6.12473	-0.516299	1.09701	-0.470644	0.637895	0.790948	6.60483	6.81812	0.213296	0.468534	0.455241	0.648936	0.999952	6.60483	6.12473	-0.480095	1.03261	-0.464931	0.641981	0.793408	6.81812	6.12473	-0.693391	1.01437	-0.683566	0.494249	0.690419
KPHS_32580	3.73883	3.69122	-0.0476025	0.596327	-0.0798262	0.936376	0.999262	3.73883	2.02791	-1.71092	0.606244	-2.82216	0.00477015	0.237713	3.73883	1.54129	-2.19754	1.12971	-1.94523	0.0517472	0.180746	3.69122	2.02791	-1.66331	0.713362	-2.33165	0.0197189	0.455565	3.69122	1.54129	-2.14994	1.05825	-2.03159	0.0421952	0.164889	2.02791	1.54129	-0.486623	1.0446	-0.465844	0.641327	0.795263
KPHS_03820	11.3538	11.2062	-0.147682	0.272253	-0.542445	0.587512	0.999262	11.3538	11.1186	-0.235278	0.259908	-0.905235	0.365341	0.999191	11.3538	11.51	0.156176	0.760136	0.205458	0.837214	0.915879	11.2062	11.1186	-0.0875959	0.296912	-0.295023	0.767976	0.999952	11.2062	11.51	0.303858	0.770163	0.394538	0.693184	0.828894	11.1186	11.51	0.391454	0.753133	0.519767	0.603226	0.77024
KPHS_t00540	9.08038	8.38236	-0.69802	0.296619	-2.35325	0.01861	0.537393	9.08038	8.90738	-0.173	0.273642	-0.632211	0.527249	0.999191	9.08038	9.16291	0.0825317	0.878081	0.0939909	0.925116	0.966816	8.38236	8.90738	0.525021	0.329967	1.59113	0.11158	0.973475	8.38236	9.16291	0.780552	0.900846	0.866465	0.386235	0.598117	8.90738	9.16291	0.255531	0.898712	0.284331	0.776157	0.884071
KPHS_35000	12.5223	12.5985	0.0761781	0.27942	0.272629	0.785138	0.999262	12.5223	12.4001	-0.122195	0.233146	-0.524115	0.600198	0.999191	12.5223	11.836	-0.686326	0.736896	-0.931374	0.35166	0.566003	12.5985	12.4001	-0.198373	0.289561	-0.685083	0.493291	0.999952	12.5985	11.836	-0.762504	0.735393	-1.03687	0.299798	0.516229	12.4001	11.836	-0.56413	0.729719	-0.773079	0.439476	0.645892
KPHS_00730	16.91	16.5118	-0.39812	0.437092	-0.910838	0.362381	0.999262	16.91	17.1324	0.222445	0.287958	0.772491	0.439824	0.999191	16.91	16.1945	-0.715448	0.829435	-0.862573	0.388372	0.599786	16.5118	17.1324	0.620565	0.421248	1.47316	0.140709	0.999952	16.5118	16.1945	-0.317328	0.891289	-0.356033	0.721816	0.849023	17.1324	16.1945	-0.937893	0.829651	-1.13047	0.25828	0.472605
KPHS_31050	6.93601	6.81028	-0.125732	0.420137	-0.299265	0.764738	0.999262	6.93601	6.95566	0.0196419	0.471264	0.0416791	0.966754	0.999191	6.93601	4.52176	-2.41426	1.09596	-2.20287	0.0276038	0.1253	6.81028	6.95566	0.145374	0.459056	0.316681	0.751486	0.999952	6.81028	4.52176	-2.28853	1.03533	-2.21043	0.0270755	0.123574	6.95566	4.52176	-2.4339	1.01902	-2.38847	0.0169185	0.0908737
KPHS_10170	10.4155	10.2164	-0.199028	0.264457	-0.75259	0.451696	0.999262	10.4155	10.4862	0.0707556	0.265575	0.266424	0.789913	0.999191	10.4155	8.87956	-1.5359	0.855414	-1.7955	0.0725733	0.218934	10.2164	10.4862	0.269783	0.29239	0.922683	0.356172	0.999952	10.2164	8.87956	-1.33687	0.868518	-1.53926	0.123742	0.309699	10.4862	8.87956	-1.60666	0.857182	-1.87435	0.0608827	0.200221
KPHS_10500	7.09652	6.75829	-0.338225	0.416002	-0.813037	0.416197	0.999262	7.09652	7.74428	0.647764	0.407841	1.58828	0.112224	0.999191	7.09652	5.52035	-1.57616	1.08537	-1.45219	0.146448	0.335352	6.75829	7.74428	0.985989	0.433061	2.27679	0.0227989	0.502977	6.75829	5.52035	-1.23794	1.03495	-1.19614	0.231642	0.442323	7.74428	5.52035	-2.22393	0.991713	-2.24251	0.0249283	0.116439
KPHS_06470	9.24604	8.85422	-0.39182	0.2812	-1.39339	0.163502	0.999262	9.24604	9.2897	0.0436586	0.265838	0.16423	0.86955	0.999191	9.24604	7.66222	-1.58382	0.928981	-1.7049	0.0882127	0.247133	8.85422	9.2897	0.435479	0.305958	1.42333	0.15464	0.999952	8.85422	7.66222	-1.192	0.921038	-1.29419	0.195599	0.402647	9.2897	7.66222	-1.62748	0.915239	-1.7782	0.0753708	0.228791
KPHS_02990	8.1182	7.58998	-0.528226	0.346615	-1.52395	0.12752	0.999262	8.1182	8.14549	0.0272828	0.324885	0.0839767	0.933075	0.999191	8.1182	7.25633	-0.861872	0.983953	-0.875928	0.381069	0.594137	7.58998	8.14549	0.555509	0.388097	1.43137	0.152325	0.999952	7.58998	7.25633	-0.333646	0.960368	-0.347415	0.72828	0.853077	8.14549	7.25633	-0.889155	0.942904	-0.942996	0.345683	0.559538
KPHS_49840	14.227	14.0743	-0.152631	0.298193	-0.511853	0.608754	0.999262	14.227	14.2655	0.0385807	0.239945	0.16079	0.872259	0.999191	14.227	14.6564	0.429409	0.77169	0.556453	0.577901	0.754109	14.0743	14.2655	0.191212	0.34306	0.557372	0.577274	0.999952	14.0743	14.6564	0.58204	0.778689	0.747462	0.454785	0.656966	14.2655	14.6564	0.390829	0.760375	0.513995	0.607256	0.773184
KPHS_49590	10.1237	10.5369	0.413264	0.264638	1.56162	0.118378	0.999262	10.1237	10.1931	0.0694947	0.264281	0.262957	0.792583	0.999191	10.1237	9.89405	-0.2296	0.839513	-0.273492	0.784475	0.888753	10.5369	10.1931	-0.343769	0.292573	-1.17498	0.240001	0.999952	10.5369	9.89405	-0.642863	0.839858	-0.765443	0.444008	0.647111	10.1931	9.89405	-0.299095	0.844769	-0.354055	0.723298	0.850883
KPHS_p301040	0	0	0	0.578376	0	NA	NA	0	0	0	0.588634	0	NA	NA	0	0	0	1.12416	0	NA	NA	0	0	0	0.714774	0	NA	NA	0	0	0	1.05444	0	NA	NA	0	0	0	1.04203	0	NA	NA
KPHS_41150	12.1471	12.1209	-0.0262038	0.279385	-0.0937908	0.925275	0.999262	12.1471	12.0487	-0.0984491	0.24032	-0.409658	0.682057	0.999191	12.1471	10.0189	-2.12826	0.787871	-2.70128	0.00690731	0.0496468	12.1209	12.0487	-0.0722453	0.28708	-0.251656	0.801307	0.999952	12.1209	10.0189	-2.10206	0.79485	-2.64459	0.00817889	0.0547395	12.0487	10.0189	-2.02981	0.789315	-2.57161	0.0101226	0.06478
KPHS_17110	13.313	13.1568	-0.156193	0.282746	-0.552416	0.580663	0.999262	13.313	13.2893	-0.0236858	0.228508	-0.103654	0.917444	0.999191	13.313	13.315	0.0019911	0.734434	0.00271107	0.997837	0.999509	13.1568	13.2893	0.132508	0.30697	0.431663	0.665986	0.999952	13.1568	13.315	0.158185	0.730521	0.216537	0.828569	0.909904	13.2893	13.315	0.0256769	0.73295	0.0350322	0.972054	0.983195
KPHS_17440	0	0	0	0.578376	0	NA	NA	0	0	0	0.588634	0	NA	NA	0	0	0	1.12416	0	NA	NA	0	0	0	0.714774	0	NA	NA	0	0	0	1.05444	0	NA	NA	0	0	0	1.04203	0	NA	NA
KPHS_00840	12.1183	11.6253	-0.493065	0.277824	-1.77474	0.0759414	0.91001	12.1183	11.8205	-0.297854	0.243191	-1.22478	0.22066	0.999191	12.1183	13.1027	0.984315	0.733825	1.34135	0.179808	0.380436	11.6253	11.8205	0.195211	0.289371	0.674604	0.499927	0.999952	11.6253	13.1027	1.47738	0.74193	1.99126	0.0464518	0.17321	11.8205	13.1027	1.28217	0.731903	1.75183	0.0798032	0.236733
KPHS_16240	11.355	12.1777	0.822703	0.27633	2.97725	0.00290846	0.252779	11.355	10.8763	-0.478695	0.261347	-1.83164	0.0670046	0.96165	11.355	8.44987	-2.90511	0.845701	-3.43515	0.000592233	0.00829589	12.1777	10.8763	-1.3014	0.292574	-4.4481	8.66322e-06	0.000764494	12.1777	8.44987	-3.72781	0.824214	-4.52287	6.10078e-06	0.000164142	10.8763	8.44987	-2.42641	0.848766	-2.85875	0.00425311	0.0354892
KPHS_16790	11.3147	11.3012	-0.013538	0.272603	-0.0496621	0.960392	0.999262	11.3147	11.2538	-0.0609108	0.259113	-0.235075	0.814151	0.999191	11.3147	10.1263	-1.1884	0.80064	-1.48432	0.137724	0.322657	11.3012	11.2538	-0.0473728	0.295662	-0.160226	0.872703	0.999952	11.3012	10.1263	-1.17487	0.810144	-1.45019	0.147004	0.343926	11.2538	10.1263	-1.12749	0.797875	-1.41312	0.15762	0.354704
KPHS_10830	8.71033	9.00405	0.293729	0.289118	1.01595	0.309653	0.999262	8.71033	9.14817	0.43784	0.277539	1.57758	0.114662	0.999191	8.71033	9.76536	1.05504	0.876894	1.20315	0.228917	0.435411	9.00405	9.14817	0.144111	0.304569	0.473164	0.636096	0.999952	9.00405	9.76536	0.761309	0.881397	0.863753	0.387724	0.600007	9.14817	9.76536	0.617199	0.880918	0.700631	0.483533	0.681607
KPHS_14860	7.80954	7.90295	0.0934081	0.344996	0.270751	0.786583	0.999262	7.80954	8.58003	0.770492	0.325555	2.3667	0.0179474	0.600341	7.80954	6.88872	-0.920814	1.01519	-0.907037	0.364387	0.575974	7.90295	8.58003	0.677084	0.359217	1.88489	0.0594449	0.788158	7.90295	6.88872	-1.01422	0.966469	-1.04941	0.29399	0.511464	8.58003	6.88872	-1.69131	0.951534	-1.77745	0.0754938	0.228906
KPHS_30180	9.11293	9.24506	0.132132	0.275574	0.479481	0.631596	0.999262	9.11293	9.09231	-0.0206177	0.269835	-0.0764085	0.939094	0.999191	9.11293	6.00108	-3.11185	1.00542	-3.09508	0.00196757	0.0201208	9.24506	9.09231	-0.15275	0.300798	-0.507817	0.611582	0.999952	9.24506	6.00108	-3.24398	0.972405	-3.33604	0.000849818	0.00958673	9.09231	6.00108	-3.09123	0.968993	-3.19015	0.001422	0.016146
KPHS_20110	14.6767	14.5869	-0.0898438	0.306984	-0.292665	0.769778	0.999262	14.6767	14.5264	-0.150307	0.247883	-0.606363	0.544274	0.999191	14.6767	13.7167	-0.960069	0.762386	-1.25929	0.207924	0.410129	14.5869	14.5264	-0.060463	0.354162	-0.170721	0.864443	0.999952	14.5869	13.7167	-0.870225	0.7682	-1.13281	0.257294	0.470278	14.5264	13.7167	-0.809762	0.75001	-1.07967	0.28029	0.494983
KPHS_41330	7.64866	7.6905	0.0418412	0.358263	0.116789	0.907027	0.999262	7.64866	7.75802	0.10936	0.3665	0.298391	0.765405	0.999191	7.64866	12.771	5.12237	0.867656	5.90369	3.55469e-09	3.13454e-07	7.6905	7.75802	0.0675191	0.399023	0.169211	0.865631	0.999952	7.6905	12.771	5.08053	0.841686	6.03613	1.57855e-09	1.32721e-07	7.75802	12.771	5.01301	0.839407	5.97208	2.34251e-09	2.13684e-07
KPHS_p101400	0	0	0	0.578376	0	NA	NA	0	0	0	0.588634	0	NA	NA	0	0	0	1.12416	0	NA	NA	0	0	0	0.714774	0	NA	NA	0	0	0	1.05444	0	NA	NA	0	0	0	1.04203	0	NA	NA
KPHS_50720	11.9226	12.2653	0.342624	0.279065	1.22776	0.219538	0.999262	11.9226	11.6295	-0.293103	0.247645	-1.18356	0.236588	0.999191	11.9226	9.09649	-2.82615	0.811759	-3.48152	0.000498584	0.00724833	12.2653	11.6295	-0.635727	0.288935	-2.20024	0.0277896	0.540682	12.2653	9.09649	-3.16878	0.815301	-3.88663	0.000101645	0.00175305	11.6295	9.09649	-2.53305	0.821343	-3.08403	0.00204216	0.0211363
KPHS_50090	9.42086	9.02621	-0.394651	0.275104	-1.43455	0.151416	0.999262	9.42086	8.84437	-0.576489	0.271667	-2.12205	0.0338339	0.784889	9.42086	12.9511	3.53029	0.802602	4.39856	1.08974e-05	0.000329308	9.02621	8.84437	-0.181838	0.31127	-0.584182	0.559098	0.999952	9.02621	12.9511	3.92494	0.81503	4.8157	1.46686e-06	4.75493e-05	8.84437	12.9511	4.10678	0.82255	4.99274	5.95281e-07	2.86054e-05
KPHS_42450	13.596	13.4097	-0.186294	0.286782	-0.649602	0.515949	0.999262	13.596	13.3742	-0.22185	0.229399	-0.967093	0.333498	0.999191	13.596	13.4403	-0.155711	0.73648	-0.211426	0.832555	0.913964	13.4097	13.3742	-0.0355557	0.313014	-0.113591	0.909562	0.999952	13.4097	13.4403	0.0305835	0.733869	0.0416743	0.966758	0.984563	13.3742	13.4403	0.0661392	0.733485	0.0901712	0.928151	0.963859
KPHS_24960	15.7335	15.7175	-0.0160178	0.35584	-0.0450141	0.964096	0.999262	15.7335	15.5529	-0.180526	0.26985	-0.668985	0.503505	0.999191	15.7335	15.5211	-0.212358	0.825403	-0.257278	0.796964	0.895524	15.7175	15.5529	-0.164508	0.380309	-0.432564	0.665332	0.999952	15.7175	15.5211	-0.19634	0.867257	-0.226392	0.820897	0.90641	15.5529	15.5211	-0.0318322	0.80288	-0.0396475	0.968374	0.981135
KPHS_43790	8.95135	8.65182	-0.299531	0.291771	-1.0266	0.30461	0.999262	8.95135	8.854	-0.0973506	0.277035	-0.351402	0.725287	0.999191	8.95135	7.46573	-1.48562	0.945315	-1.57156	0.116052	0.293552	8.65182	8.854	0.202181	0.321436	0.628992	0.529354	0.999952	8.65182	7.46573	-1.18609	0.92958	-1.27594	0.201977	0.411083	8.854	7.46573	-1.38827	0.927195	-1.49728	0.134321	0.320583
KPHS_34600	13.6044	13.3155	-0.288915	0.286141	-1.00969	0.312642	0.999262	13.6044	13.4732	-0.131223	0.22967	-0.571354	0.56776	0.999191	13.6044	11.2435	-2.36089	0.754232	-3.13019	0.00174693	0.0184975	13.3155	13.4732	0.157692	0.313151	0.503564	0.614568	0.999952	13.3155	11.2435	-2.07198	0.754547	-2.74599	0.00603294	0.0442882	13.4732	11.2435	-2.22967	0.745056	-2.99262	0.00276596	0.0260707
KPHS_30980	8.27981	8.10379	-0.176017	0.323956	-0.543337	0.586898	0.999262	8.27981	8.30376	0.0239534	0.312814	0.076574	0.938962	0.999191	8.27981	5.76806	-2.51175	1.03355	-2.43021	0.01509	0.0835933	8.10379	8.30376	0.199971	0.360444	0.55479	0.579038	0.999952	8.10379	5.76806	-2.33574	0.990354	-2.35849	0.0183497	0.0954927	8.30376	5.76806	-2.53571	0.980712	-2.58558	0.00972161	0.0631142
KPHS_34350	13.6688	13.7968	0.127923	0.290851	0.439822	0.660066	0.999262	13.6688	13.7009	0.0320299	0.231028	0.138641	0.889734	0.999191	13.6688	13.4934	-0.175478	0.737537	-0.237925	0.811939	0.90292	13.7968	13.7009	-0.0958927	0.326923	-0.293319	0.769279	0.999952	13.7968	13.4934	-0.303401	0.739895	-0.41006	0.681762	0.819791	13.7009	13.4934	-0.207508	0.735481	-0.28214	0.777836	0.884769
KPHS_01460	14.369	14.3617	-0.00729779	0.301918	-0.0241714	0.980716	0.999262	14.369	14.175	-0.194056	0.240547	-0.806728	0.419823	0.999191	14.369	14.7267	0.357703	0.777164	0.460267	0.645325	0.795835	14.3617	14.175	-0.186758	0.346269	-0.539344	0.58965	0.999952	14.3617	14.7267	0.365001	0.790986	0.46145	0.644476	0.794464	14.175	14.7267	0.551759	0.760267	0.725743	0.467996	0.668368
KPHS_29230	11.4652	11.7107	0.245522	0.275803	0.890209	0.373354	0.999262	11.4652	11.4273	-0.037916	0.255591	-0.148347	0.882069	0.999191	11.4652	8.94254	-2.52262	0.825303	-3.0566	0.00223859	0.0219733	11.7107	11.4273	-0.283438	0.291443	-0.972532	0.330786	0.999952	11.7107	8.94254	-2.76815	0.826154	-3.35064	0.000806243	0.00919151	11.4273	8.94254	-2.48471	0.827487	-3.00272	0.00267583	0.0255342
KPHS_r00220	17.208	15.9959	-1.21207	0.430837	-2.8133	0.00490361	0.315203	17.208	17.5053	0.297276	0.291776	1.01885	0.308275	0.999191	17.208	14.5729	-2.63512	0.797384	-3.30471	0.000950747	0.0117565	15.9959	17.5053	1.50935	0.416967	3.61983	0.000294794	0.016704	15.9959	14.5729	-1.42305	0.838825	-1.69648	0.0897947	0.255114	17.5053	14.5729	-2.9324	0.801585	-3.65825	0.000253938	0.0044087
KPHS_25560	8.90564	8.96731	0.0616752	0.285046	0.216369	0.8287	0.999262	8.90564	8.72	-0.185638	0.281304	-0.659919	0.509306	0.999191	8.90564	5.93504	-2.9706	1.01151	-2.9368	0.00331616	0.0294765	8.96731	8.72	-0.247313	0.316346	-0.781779	0.434345	0.999952	8.96731	5.93504	-3.03228	0.975985	-3.10689	0.00189068	0.0178486	8.72	5.93504	-2.78496	0.97419	-2.85875	0.00425316	0.0354892
KPHS_03640	10.1772	11.2527	1.07549	0.268009	4.01288	5.99829e-05	0.0124119	10.1772	10.0257	-0.151469	0.264009	-0.573727	0.566152	0.999191	10.1772	10.1226	-0.0545846	0.832278	-0.0655846	0.947709	0.97532	11.2527	10.0257	-1.22696	0.291894	-4.20343	2.62901e-05	0.00214424	11.2527	10.1226	-1.13007	0.811634	-1.39234	0.163819	0.365015	10.0257	10.1226	0.0968847	0.842451	0.115003	0.908442	0.953755
KPHS_33950	12.4242	11.8022	-0.621963	0.278671	-2.23189	0.0256225	0.623704	12.4242	12.1035	-0.320644	0.236971	-1.3531	0.176024	0.999191	12.4242	10.2355	-2.18863	0.78142	-2.80083	0.00509711	0.0400254	11.8022	12.1035	0.301318	0.287729	1.04723	0.294994	0.999952	11.8022	10.2355	-1.56666	0.793191	-1.97514	0.0482523	0.17763	12.1035	10.2355	-1.86798	0.779676	-2.39584	0.0165823	0.0892459
KPHS_50890	9.96928	10.1995	0.2302	0.264002	0.871961	0.38323	0.999262	9.96928	9.82169	-0.147588	0.263085	-0.560988	0.574806	0.999191	9.96928	7.51176	-2.45751	0.922039	-2.6653	0.0076919	0.0539436	10.1995	9.82169	-0.377787	0.288447	-1.30973	0.190288	0.999952	10.1995	7.51176	-2.68771	0.898911	-2.98996	0.00279012	0.0244124	9.82169	7.51176	-2.30992	0.905723	-2.55037	0.010761	0.0675009
KPHS_50540	11.9615	11.8193	-0.142167	0.2784	-0.510659	0.60959	0.999262	11.9615	11.666	-0.295525	0.24676	-1.19762	0.231064	0.999191	11.9615	10.6839	-1.27762	0.771193	-1.65668	0.0975843	0.262034	11.8193	11.666	-0.153358	0.289097	-0.530472	0.595784	0.999952	11.8193	10.6839	-1.13545	0.778012	-1.45943	0.144447	0.339865	11.666	10.6839	-0.982094	0.765637	-1.28272	0.199592	0.406895
KPHS_00590	8.18095	8.1995	0.0185547	0.323901	0.057285	0.954318	0.999262	8.18095	8.27059	0.0896468	0.317705	0.28217	0.777813	0.999191	8.18095	7.5193	-0.66165	0.968087	-0.683462	0.494315	0.689733	8.1995	8.27059	0.0710921	0.357897	0.198639	0.842545	0.999952	8.1995	7.5193	-0.680205	0.93546	-0.727134	0.467144	0.668182	8.27059	7.5193	-0.751297	0.932082	-0.806042	0.420219	0.628908
KPHS_01640	13.1919	13.1025	-0.0894632	0.281718	-0.317563	0.750816	0.999262	13.1919	13.3058	0.113862	0.228478	0.49835	0.618237	0.999191	13.1919	12.037	-1.15496	0.734603	-1.57222	0.115898	0.293511	13.1025	13.3058	0.203325	0.306399	0.663595	0.506949	0.999952	13.1025	12.037	-1.0655	0.732003	-1.45559	0.145506	0.341459	13.3058	12.037	-1.26882	0.730101	-1.73787	0.0822331	0.239994
KPHS_19040	15.8001	16.2647	0.464611	0.38021	1.22198	0.221713	0.999262	15.8001	15.512	-0.288091	0.270023	-1.06691	0.286012	0.999191	15.8001	15.028	-0.772107	0.815603	-0.94667	0.343807	0.560069	16.2647	15.512	-0.752702	0.389106	-1.93444	0.0530592	0.743796	16.2647	15.028	-1.23672	0.860324	-1.4375	0.150575	0.348643	15.512	15.028	-0.484016	0.792654	-0.610627	0.541446	0.726478
KPHS_p301500	0	0	0	0.578376	0	NA	NA	0	0	0	0.588634	0	NA	NA	0	0	0	1.12416	0	NA	NA	0	0	0	0.714774	0	NA	NA	0	0	0	1.05444	0	NA	NA	0	0	0	1.04203	0	NA	NA
KPHS_52490	10.3623	10.3877	0.0253872	0.264627	0.0959357	0.923572	0.999262	10.3623	10.065	-0.297343	0.264529	-1.12404	0.260994	0.999191	10.3623	10.2582	-0.104094	0.82391	-0.126341	0.899462	0.953274	10.3877	10.065	-0.32273	0.29059	-1.1106	0.266739	0.999952	10.3877	10.2582	-0.129481	0.832422	-0.155547	0.87639	0.937173	10.065	10.2582	0.193249	0.835308	0.231351	0.817042	0.909289
KPHS_13560	9.53934	9.59921	0.05987	0.266419	0.224721	0.822196	0.999262	9.53934	9.95144	0.412107	0.263026	1.56679	0.117164	0.999191	9.53934	7.3267	-2.21263	0.940835	-2.35178	0.018684	0.0961732	9.59921	9.95144	0.352237	0.287964	1.2232	0.221255	0.999952	9.59921	7.3267	-2.2725	0.92287	-2.46243	0.0137998	0.0789126	9.95144	7.3267	-2.62474	0.907629	-2.89187	0.00382961	0.0329776
KPHS_p100750	0	0	0	0.578376	0	NA	NA	0	0	0	0.588634	0	NA	NA	0	0	0	1.12416	0	NA	NA	0	0	0	0.714774	0	NA	NA	0	0	0	1.05444	0	NA	NA	0	0	0	1.04203	0	NA	NA
KPHS_p100200	0	0	0	0.578376	0	NA	NA	0	0	0	0.588634	0	NA	NA	0	0	0	1.12416	0	NA	NA	0	0	0	0.714774	0	NA	NA	0	0	0	1.05444	0	NA	NA	0	0	0	1.04203	0	NA	NA
KPHS_p201560	9.77959	9.84645	0.0668657	0.264306	0.252986	0.800279	0.999262	9.77959	9.38134	-0.39825	0.263352	-1.51224	0.130474	0.999191	9.77959	8.2334	-1.54618	0.894502	-1.72854	0.083892	0.23952	9.84645	9.38134	-0.465115	0.290216	-1.60265	0.109012	0.961217	9.84645	8.2334	-1.61305	0.889989	-1.81243	0.0699192	0.22223	9.38134	8.2334	-1.14793	0.902714	-1.27164	0.2035	0.411434
KPHS_04030	13.0084	12.7852	-0.223158	0.280012	-0.796957	0.425476	0.999262	13.0084	12.87	-0.138421	0.228984	-0.604499	0.545512	0.999191	13.0084	13.3318	0.323395	0.734332	0.440394	0.659652	0.807158	12.7852	12.87	0.084737	0.295229	0.287021	0.774096	0.999952	12.7852	13.3318	0.546553	0.729452	0.749265	0.453697	0.65651	12.87	13.3318	0.461816	0.732774	0.63023	0.528544	0.71671
KPHS_42150	15.7391	15.5117	-0.227401	0.349317	-0.650989	0.515054	0.999262	15.7391	15.3517	-0.387364	0.268027	-1.44524	0.148389	0.999191	15.7391	15.9534	0.214301	0.830542	0.258025	0.796387	0.895524	15.5117	15.3517	-0.159963	0.374434	-0.427213	0.669224	0.999952	15.5117	15.9534	0.441702	0.871568	0.50679	0.612302	0.774878	15.3517	15.9534	0.601665	0.806198	0.746299	0.455487	0.659849
KPHS_12740	0	0	0	0.578376	0	NA	NA	0	0	0	0.588634	0	NA	NA	0	0	0	1.12416	0	NA	NA	0	0	0	0.714774	0	NA	NA	0	0	0	1.05444	0	NA	NA	0	0	0	1.04203	0	NA	NA
KPHS_46310	8.97515	8.82609	-0.149061	0.286783	-0.51977	0.603224	0.999262	8.97515	8.74091	-0.234236	0.279389	-0.838387	0.401813	0.999191	8.97515	9.05304	0.0778972	0.883397	0.0881792	0.929734	0.968415	8.82609	8.74091	-0.0851752	0.319357	-0.266708	0.789694	0.999952	8.82609	9.05304	0.226958	0.895667	0.253396	0.799962	0.895283	8.74091	9.05304	0.312133	0.90223	0.345958	0.729375	0.855227
KPHS_12960	4.36142	4.51401	0.152592	0.576108	0.264867	0.791112	0.999262	4.36142	4.79063	0.429206	0.605226	0.709166	0.478221	0.999191	4.36142	4.18546	-0.175959	1.13518	-0.155006	0.876817	0.940458	4.51401	4.79063	0.276614	0.628891	0.439845	0.66005	0.999952	4.51401	4.18546	-0.328551	1.06286	-0.30912	0.75723	0.868797	4.79063	4.18546	-0.605165	1.04975	-0.576484	0.564288	0.742906
KPHS_25160	12.4106	12.2275	-0.18306	0.279495	-0.654966	0.51249	0.999262	12.4106	12.057	-0.35356	0.237597	-1.48807	0.136733	0.999191	12.4106	9.56524	-2.84534	0.798606	-3.56289	0.000366801	0.00568594	12.2275	12.057	-0.1705	0.287178	-0.593708	0.552707	0.999952	12.2275	9.56524	-2.66228	0.807811	-3.29567	0.00098186	0.0107392	12.057	9.56524	-2.49178	0.806213	-3.09072	0.0019967	0.0207456
KPHS_52730	8.9633	8.76811	-0.195183	0.288489	-0.676569	0.49868	0.999262	8.9633	8.86674	-0.0965593	0.276519	-0.349196	0.726942	0.999191	8.9633	7.62081	-1.34249	0.937311	-1.43227	0.152065	0.342665	8.76811	8.86674	0.0986236	0.31742	0.310704	0.756026	0.999952	8.76811	7.62081	-1.1473	0.923147	-1.24282	0.213935	0.423385	8.86674	7.62081	-1.24593	0.922342	-1.35083	0.17675	0.380203
KPHS_15210	13.267	13.9148	0.647782	0.288651	2.24417	0.0248212	0.620583	13.267	13.4685	0.201414	0.228797	0.880318	0.378687	0.999191	13.267	8.78588	-4.48117	0.819491	-5.46824	4.54537e-08	2.8064e-06	13.9148	13.4685	-0.446368	0.324894	-1.37389	0.169476	0.999952	13.9148	8.78588	-5.12895	0.827201	-6.20037	5.63312e-10	5.31786e-08	13.4685	8.78588	-4.68258	0.823906	-5.6834	1.32046e-08	1.04511e-06
KPHS_19220	8.24597	8.27545	0.0294756	0.319917	0.0921353	0.926591	0.999262	8.24597	7.99695	-0.249023	0.32635	-0.763053	0.445432	0.999191	8.24597	8.11412	-0.131849	0.940177	-0.140238	0.888472	0.947735	8.27545	7.99695	-0.278498	0.365871	-0.761193	0.446542	0.999952	8.27545	8.11412	-0.161324	0.91763	-0.175806	0.860447	0.928613	7.99695	8.11412	0.117174	0.923252	0.126914	0.899008	0.949836
KPHS_19950	15.172	14.9795	-0.192532	0.319716	-0.602196	0.547044	0.999262	15.172	15.0357	-0.136345	0.25942	-0.525574	0.599184	0.999191	15.172	13.8243	-1.34768	0.776191	-1.73628	0.0825147	0.237097	14.9795	15.0357	0.0561871	0.363804	0.154444	0.87726	0.999952	14.9795	13.8243	-1.15515	0.786781	-1.4682	0.14205	0.337024	15.0357	13.8243	-1.21134	0.761761	-1.59018	0.111794	0.28556
KPHS_33370	11.1792	10.9914	-0.187727	0.2699	-0.695542	0.486716	0.999262	11.1792	11.2478	0.0685974	0.260484	0.263346	0.792284	0.999191	11.1792	11.4551	0.275961	0.766489	0.360032	0.718823	0.84784	10.9914	11.2478	0.256324	0.296985	0.863088	0.388089	0.999952	10.9914	11.4551	0.463687	0.77814	0.595892	0.551247	0.732772	11.2478	11.4551	0.207363	0.750431	0.276326	0.782298	0.886945
KPHS_22510	10.1461	10.0439	-0.102153	0.263948	-0.387018	0.698743	0.999262	10.1461	9.97957	-0.166529	0.263826	-0.631208	0.527904	0.999191	10.1461	8.51536	-1.63074	0.874842	-1.86404	0.0623158	0.20144	10.0439	9.97957	-0.0643767	0.287638	-0.223812	0.822904	0.999952	10.0439	8.51536	-1.52859	0.878582	-1.73984	0.0818874	0.243787	9.97957	8.51536	-1.46421	0.881065	-1.66187	0.0965391	0.263342
KPHS_28940	10.2823	10.1436	-0.138723	0.26415	-0.525167	0.599467	0.999262	10.2823	10.1651	-0.117241	0.264587	-0.443108	0.657687	0.999191	10.2823	9.66538	-0.616917	0.840767	-0.733756	0.463098	0.662764	10.1436	10.1651	0.0214821	0.289356	0.0742412	0.940818	0.999952	10.1436	9.66538	-0.478194	0.859064	-0.556646	0.57777	0.752647	10.1651	9.66538	-0.499677	0.853904	-0.585167	0.558435	0.738452
KPHS_53010	15.7231	15.5471	-0.175934	0.349825	-0.502919	0.615021	0.999262	15.7231	15.5567	-0.166383	0.269797	-0.616698	0.537434	0.999191	15.7231	14.7115	-1.0115	0.807254	-1.25302	0.210199	0.412594	15.5471	15.5567	0.00955052	0.377789	0.02528	0.979832	0.999952	15.5471	14.7115	-0.835571	0.8345	-1.00128	0.31669	0.533426	15.5567	14.7115	-0.845122	0.787046	-1.07379	0.282917	0.49737
KPHS_38860	12.6997	12.5328	-0.16694	0.279402	-0.597489	0.550181	0.999262	12.6997	12.5131	-0.18667	0.231258	-0.807192	0.419556	0.999191	12.6997	13.0715	0.371715	0.733876	0.50651	0.612499	0.775025	12.5328	12.5131	-0.0197301	0.289701	-0.0681052	0.945702	0.999952	12.5328	13.0715	0.538655	0.727674	0.740243	0.459153	0.661146	12.5131	13.0715	0.558385	0.731208	0.763647	0.445077	0.651103
KPHS_52940	8.98397	9.02346	0.0394845	0.282097	0.139968	0.888686	0.999262	8.98397	8.65171	-0.33226	0.281736	-1.17933	0.238266	0.999191	8.98397	9.72847	0.744502	0.869193	0.856544	0.391697	0.602821	9.02346	8.65171	-0.371744	0.317282	-1.17165	0.241336	0.999952	9.02346	9.72847	0.705018	0.882263	0.799102	0.424231	0.630082	8.65171	9.72847	1.07676	0.888387	1.21204	0.225496	0.436241
KPHS_04690	14.0388	14.305	0.266146	0.298571	0.891399	0.372715	0.999262	14.0388	14.0137	-0.0251484	0.235907	-0.106603	0.915104	0.999191	14.0388	13.4016	-0.637212	0.743223	-0.857363	0.391244	0.602491	14.305	14.0137	-0.291295	0.342548	-0.850375	0.395117	0.999952	14.305	13.4016	-0.903358	0.753046	-1.19961	0.230292	0.44084	14.0137	13.4016	-0.612064	0.738953	-0.828285	0.407509	0.616765
KPHS_42540	10.5213	10.7549	0.233599	0.265933	0.878415	0.379718	0.999262	10.5213	11.1172	0.595938	0.263986	2.25746	0.0239796	0.668696	10.5213	15.3362	4.81487	0.813968	5.9153	3.31264e-09	3.02011e-07	10.7549	11.1172	0.362338	0.297363	1.21851	0.223032	0.999952	10.7549	15.3362	4.58127	0.829006	5.52622	3.272e-08	1.85333e-06	11.1172	15.3362	4.21893	0.779699	5.41097	6.26829e-08	3.95265e-06
KPHS_18790	14.5272	14.2422	-0.285017	0.302337	-0.942711	0.345829	0.999262	14.5272	14.5407	0.0134918	0.246275	0.0547835	0.956311	0.999191	14.5272	14.3351	-0.192115	0.771073	-0.249152	0.803243	0.899461	14.2422	14.5407	0.298509	0.349706	0.8536	0.393327	0.999952	14.2422	14.3351	0.092902	0.771107	0.120479	0.904104	0.950563	14.5407	14.3351	-0.205607	0.759284	-0.27079	0.786553	0.88933
KPHS_39190	13.153	13.0044	-0.148613	0.281134	-0.52862	0.597069	0.999262	13.153	13.0448	-0.108178	0.228562	-0.473301	0.635999	0.999191	13.153	13.3363	0.183337	0.734318	0.249669	0.802843	0.899312	13.0044	13.0448	0.0404345	0.30054	0.13454	0.892976	0.999952	13.0044	13.3363	0.33195	0.729932	0.454768	0.649276	0.797297	13.0448	13.3363	0.291515	0.732777	0.397822	0.690761	0.828729
KPHS_16930	12.232	12.0785	-0.1535	0.279379	-0.549434	0.582708	0.999262	12.232	12.3277	0.0957093	0.236457	0.404764	0.685651	0.999191	12.232	11.5913	-0.640652	0.742186	-0.863196	0.38803	0.599681	12.0785	12.3277	0.24921	0.287435	0.867013	0.385935	0.999952	12.0785	11.5913	-0.487152	0.745498	-0.653458	0.513461	0.70501	12.3277	11.5913	-0.736362	0.733482	-1.00393	0.315414	0.530156
KPHS_05610	4.7404	3.16105	-1.57935	0.584368	-2.70267	0.00687857	0.359367	4.7404	4.55906	-0.18134	0.604924	-0.299774	0.76435	0.999191	4.7404	1.95077	-2.78963	1.13183	-2.46471	0.0137126	0.0791417	3.16105	4.55906	1.39801	0.676926	2.06524	0.0389007	0.633138	3.16105	1.95077	-1.21028	1.05767	-1.14429	0.252505	0.465444	4.55906	1.95077	-2.60829	1.04748	-2.49007	0.0127719	0.0757867
KPHS_05340	8.22131	7.64112	-0.580193	0.341778	-1.69757	0.0895885	0.968348	8.22131	8.15071	-0.070603	0.320691	-0.220159	0.825748	0.999191	8.22131	6.22025	-2.00106	1.0263	-1.94978	0.0512019	0.180085	7.64112	8.15071	0.50959	0.385711	1.32117	0.186445	0.999952	7.64112	6.22025	-1.42087	0.994283	-1.42904	0.152994	0.352018	8.15071	6.22025	-1.93046	0.975833	-1.97826	0.047899	0.174893
KPHS_11330	16.2645	16.5911	0.326646	0.412561	0.791753	0.428505	0.999262	16.2645	15.8118	-0.452655	0.275885	-1.64074	0.100852	0.999191	16.2645	13.8935	-2.37095	0.791053	-2.99721	0.00272464	0.0252687	16.5911	15.8118	-0.779302	0.39956	-1.9504	0.0511283	0.731978	16.5911	13.8935	-2.6976	0.825323	-3.26853	0.00108106	0.0115421	15.8118	13.8935	-1.91829	0.777351	-2.46773	0.0135971	0.0783508
KPHS_02340	13.2716	13.4558	0.18428	0.28454	0.647641	0.517217	0.999262	13.2716	13.1862	-0.0853533	0.228451	-0.373617	0.70869	0.999191	13.2716	12.4874	-0.784174	0.733337	-1.06932	0.284924	0.496975	13.4558	13.1862	-0.269633	0.310579	-0.868162	0.385306	0.999952	13.4558	12.4874	-0.968454	0.730898	-1.32502	0.185165	0.390664	13.1862	12.4874	-0.698821	0.731115	-0.955828	0.339159	0.552755
KPHS_02690	13.986	14.8322	0.846242	0.303562	2.78771	0.00530818	0.322216	13.986	13.6669	-0.319071	0.233044	-1.36914	0.170955	0.999191	13.986	12.063	-1.92302	0.741874	-2.59211	0.00953894	0.0619686	14.8322	13.6669	-1.16531	0.342309	-3.40428	0.000663398	0.0324643	14.8322	12.063	-2.76926	0.775291	-3.5719	0.000354403	0.00481577	13.6669	12.063	-1.60395	0.731659	-2.19221	0.0283646	0.127321
KPHS_08930	7.71377	7.20925	-0.504515	0.374813	-1.34605	0.178287	0.999262	7.71377	8.09765	0.383889	0.346882	1.10668	0.26843	0.999191	7.71377	10.3328	2.61901	0.903493	2.89876	0.00374638	0.0321913	7.20925	8.09765	0.888404	0.405154	2.19276	0.0283248	0.540682	7.20925	10.3328	3.12353	0.906468	3.44582	0.000569329	0.0069785	8.09765	10.3328	2.23512	0.873012	2.56024	0.0104599	0.0662977
KPHS_04960	9.17846	8.62303	-0.555424	0.288252	-1.92687	0.0539961	0.819164	9.17846	9.13506	-0.0433982	0.26835	-0.161722	0.871525	0.999191	9.17846	7.79846	-1.38	0.924126	-1.4933	0.135358	0.319102	8.62303	9.13506	0.512026	0.315957	1.62056	0.105112	0.949305	8.62303	7.79846	-0.824576	0.919575	-0.896693	0.369883	0.584019	9.13506	7.79846	-1.3366	0.914517	-1.46154	0.143868	0.33418
KPHS_t00220	11.3618	10.811	-0.550765	0.270186	-2.03846	0.0415038	0.760306	11.3618	11.0991	-0.262636	0.259974	-1.01024	0.31238	0.999191	11.3618	12.2226	0.860812	0.748247	1.15044	0.249963	0.460779	10.811	11.0991	0.288128	0.297578	0.968245	0.332922	0.999952	10.811	12.2226	1.41158	0.767205	1.83989	0.0657837	0.214145	11.0991	12.2226	1.12345	0.746077	1.50581	0.132116	0.316726
KPHS_36470	11.033	11.3315	0.298495	0.271084	1.10112	0.270846	0.999262	11.033	11.4012	0.368174	0.260008	1.41601	0.156773	0.999191	11.033	13.351	2.31801	0.759105	3.05361	0.00226109	0.0221134	11.3315	11.4012	0.0696794	0.294414	0.236672	0.812911	0.999952	11.3315	13.351	2.01951	0.752207	2.68478	0.00725766	0.0504567	11.4012	13.351	1.94983	0.740433	2.63337	0.0084542	0.0573777
KPHS_18570	13.2297	13.0941	-0.135539	0.281902	-0.4808	0.630659	0.999262	13.2297	13.0584	-0.171243	0.228534	-0.749311	0.45367	0.999191	13.2297	13.1661	-0.0635511	0.734134	-0.0865662	0.931016	0.968415	13.0941	13.0584	-0.0357045	0.302105	-0.118186	0.905921	0.999952	13.0941	13.1661	0.0719876	0.728989	0.09875	0.921337	0.961113	13.0584	13.1661	0.107692	0.732511	0.147018	0.883118	0.944016
KPHS_41930	10.9325	10.8046	-0.127941	0.267599	-0.478107	0.632574	0.999262	10.9325	10.9379	0.00539999	0.26446	0.0204189	0.983709	0.999191	10.9325	10.5788	-0.353761	0.799471	-0.442494	0.658132	0.805665	10.8046	10.9379	0.133341	0.297837	0.447697	0.654372	0.999952	10.8046	10.5788	-0.22582	0.809558	-0.278943	0.780289	0.884233	10.9379	10.5788	-0.359161	0.788753	-0.455353	0.648855	0.799998
KPHS_09040	10.7558	10.7205	-0.0352715	0.266508	-0.132347	0.89471	0.999262	10.7558	11.0753	0.31955	0.264271	1.20917	0.226597	0.999191	10.7558	11.3639	0.608175	0.781939	0.777777	0.4367	0.642462	10.7205	11.0753	0.354821	0.297379	1.19316	0.232807	0.999952	10.7205	11.3639	0.643446	0.788937	0.815586	0.414737	0.623379	11.0753	11.3639	0.288625	0.757946	0.380799	0.703352	0.837141
KPHS_39440	11.6704	11.9219	0.251434	0.277676	0.905492	0.365205	0.999262	11.6704	11.9967	0.326297	0.246325	1.32466	0.185283	0.999191	11.6704	10.2661	-1.40436	0.78817	-1.7818	0.0747826	0.222962	11.9219	11.9967	0.0748638	0.287388	0.260497	0.79448	0.999952	11.9219	10.2661	-1.65579	0.78946	-2.09737	0.0359607	0.150004	11.9967	10.2661	-1.73066	0.778753	-2.22234	0.0262602	0.121419
KPHS_09510	12.4594	12.2236	-0.23575	0.279487	-0.843509	0.398944	0.999262	12.4594	12.4709	0.0115495	0.233024	0.0495636	0.96047	0.999191	12.4594	11.4867	-0.972712	0.744834	-1.30594	0.191572	0.391734	12.2236	12.4709	0.247299	0.288173	0.858162	0.390803	0.999952	12.2236	11.4867	-0.736962	0.746657	-0.987016	0.323635	0.539994	12.4709	11.4867	-0.984261	0.736554	-1.33631	0.181449	0.385992
KPHS_p200930	0	0	0	0.578376	0	NA	NA	0	0	0	0.588634	0	NA	NA	0	0	0	1.12416	0	NA	NA	0	0	0	0.714774	0	NA	NA	0	0	0	1.05444	0	NA	NA	0	0	0	1.04203	0	NA	NA
KPHS_27120	8.5131	8.08281	-0.430292	0.318486	-1.35106	0.176677	0.999262	8.5131	8.14025	-0.37285	0.311322	-1.19764	0.231059	0.999191	8.5131	7.3938	-1.1193	0.962588	-1.16281	0.244908	0.45489	8.08281	8.14025	0.0574421	0.367543	0.156287	0.875807	0.999952	8.08281	7.3938	-0.689011	0.942296	-0.731204	0.464655	0.665683	8.14025	7.3938	-0.746453	0.938019	-0.795776	0.426162	0.635348
KPHS_23170	10.2189	10.0068	-0.212093	0.264016	-0.803332	0.421783	0.999262	10.2189	10.0328	-0.186098	0.264125	-0.704584	0.481069	0.999191	10.2189	7.93425	-2.28468	0.89631	-2.54898	0.0108038	0.0680605	10.0068	10.0328	0.0259947	0.287693	0.0903556	0.928005	0.999952	10.0068	7.93425	-2.07259	0.892137	-2.32317	0.02017	0.102391	10.0328	7.93425	-2.09858	0.887489	-2.36463	0.0180483	0.0942321
KPHS_20470	10.8229	10.574	-0.248833	0.266332	-0.934297	0.350151	0.999262	10.8229	10.8723	0.0494594	0.265215	0.186488	0.852062	0.999191	10.8229	11.6113	0.788405	0.773698	1.01901	0.308199	0.52128	10.574	10.8723	0.298293	0.296802	1.00502	0.314886	0.999952	10.574	11.6113	1.03724	0.786756	1.31837	0.187378	0.392861	10.8723	11.6113	0.738946	0.759551	0.972871	0.330617	0.544656
KPHS_00890	9.06383	9.27312	0.209289	0.276113	0.757983	0.448461	0.999262	9.06383	9.02287	-0.0409644	0.271691	-0.150776	0.880153	0.999191	9.06383	8.15821	-0.90562	0.91181	-0.993212	0.320607	0.53606	9.27312	9.02287	-0.250253	0.301876	-0.828994	0.407108	0.999952	9.27312	8.15821	-1.11491	0.904129	-1.23313	0.217527	0.427507	9.02287	8.15821	-0.864656	0.90973	-0.950453	0.341882	0.555264
KPHS_47680	14.1147	13.9386	-0.176111	0.296058	-0.594852	0.551942	0.999262	14.1147	14.005	-0.109726	0.236498	-0.463961	0.642676	0.999191	14.1147	14.3475	0.232871	0.760744	0.30611	0.759521	0.873949	13.9386	14.005	0.0663853	0.335885	0.197643	0.843325	0.999952	13.9386	14.3475	0.408982	0.762879	0.536104	0.591887	0.761948	14.005	14.3475	0.342597	0.749995	0.456799	0.647815	0.799331
KPHS_26610	9.40999	9.60474	0.194752	0.267553	0.727898	0.466676	0.999262	9.40999	9.14817	-0.26182	0.26614	-0.983767	0.32523	0.999191	9.40999	9.11152	-0.298467	0.872309	-0.342157	0.732233	0.856048	9.60474	9.14817	-0.456572	0.295137	-1.54698	0.121867	0.995882	9.60474	9.11152	-0.493219	0.884657	-0.557525	0.577168	0.752647	9.14817	9.11152	-0.0366467	0.896227	-0.0408899	0.967384	0.980685
KPHS_11460	8.96627	8.86962	-0.0966501	0.285918	-0.338034	0.735337	0.999262	8.96627	9.00281	0.0365378	0.273737	0.133477	0.893816	0.999191	8.96627	7.19181	-1.77446	0.959751	-1.84887	0.0644763	0.204733	8.86962	9.00281	0.133188	0.311106	0.428111	0.66857	0.999952	8.86962	7.19181	-1.67781	0.937711	-1.78926	0.0735733	0.227915	9.00281	7.19181	-1.811	0.935334	-1.9362	0.0528431	0.183485
KPHS_27690	8.64135	8.77467	0.133324	0.296165	0.450168	0.652589	0.999262	8.64135	8.26579	-0.375556	0.302645	-1.24091	0.214638	0.999191	8.64135	6.48929	-2.15206	1.00354	-2.14446	0.0319961	0.137137	8.77467	8.26579	-0.50888	0.338131	-1.50498	0.13233	0.999952	8.77467	6.48929	-2.28538	0.965256	-2.36764	0.0179018	0.0939801	8.26579	6.48929	-1.7765	0.967917	-1.83539	0.0664482	0.211326
KPHS_27870	5.76869	6.38245	0.613763	0.48099	1.27604	0.201942	0.999262	5.76869	6.20651	0.437824	0.568245	0.770483	0.441013	0.999191	5.76869	5.18369	-0.585002	1.13001	-0.517697	0.604669	0.771176	6.38245	6.20651	-0.175939	0.491356	-0.358069	0.720292	0.999952	6.38245	5.18369	-1.19876	1.04776	-1.14412	0.252573	0.465444	6.20651	5.18369	-1.02283	1.03874	-0.984675	0.324784	0.541675
KPHS_23390	8.53328	8.5599	0.0266163	0.3045	0.0874098	0.930346	0.999262	8.53328	8.87622	0.342939	0.287496	1.19285	0.232928	0.999191	8.53328	6.60707	-1.92621	1.00231	-1.92176	0.0546356	0.187427	8.5599	8.87622	0.316323	0.324027	0.976224	0.328953	0.999952	8.5599	6.60707	-1.95283	0.964051	-2.02565	0.0428011	0.166025	8.87622	6.60707	-2.26915	0.957848	-2.36901	0.0178358	0.0937427
KPHS_37070	11.6535	11.3536	-0.299869	0.274868	-1.09096	0.275292	0.999262	11.6535	11.596	-0.0574921	0.251225	-0.228847	0.818988	0.999191	11.6535	12.3829	0.72941	0.74052	0.984997	0.324625	0.541109	11.3536	11.596	0.242377	0.292767	0.827883	0.407737	0.999952	11.3536	12.3829	1.02928	0.749428	1.37342	0.169622	0.372591	11.596	12.3829	0.786902	0.73369	1.07253	0.283483	0.497783
KPHS_20610	4.99442	5.19974	0.205323	0.545816	0.376176	0.706786	0.999262	4.99442	4.94277	-0.0516505	0.602011	-0.0857967	0.931628	0.999191	4.99442	3.26265	-1.73177	1.13331	-1.52806	0.126499	0.306503	5.19974	4.94277	-0.256974	0.589807	-0.435691	0.663061	0.999952	5.19974	3.26265	-1.93709	1.0606	-1.82641	0.0677891	0.218427	4.94277	3.26265	-1.68012	1.04845	-1.60248	0.109051	0.282093
KPHS_36290	10.9173	11.1398	0.222498	0.269276	0.826282	0.408644	0.999262	10.9173	10.3791	-0.538126	0.264965	-2.03093	0.0422616	0.891969	10.9173	9.11401	-1.80326	0.835354	-2.15868	0.0308751	0.134584	11.1398	10.3791	-0.760624	0.295005	-2.57835	0.00992748	0.295246	11.1398	9.11401	-2.02576	0.839453	-2.41319	0.0158137	0.0860399	10.3791	9.11401	-1.26513	0.858002	-1.47451	0.140344	0.329495
KPHS_32930	7.1287	7.70431	0.575605	0.378483	1.52082	0.128304	0.999262	7.1287	7.00259	-0.126115	0.453913	-0.277841	0.781135	0.999191	7.1287	7.14389	0.0151896	1.03406	0.0146892	0.98828	0.995089	7.70431	7.00259	-0.701721	0.427133	-1.64286	0.100412	0.93677	7.70431	7.14389	-0.560416	0.96142	-0.582904	0.559958	0.739541	7.00259	7.14389	0.141305	0.978362	0.14443	0.885161	0.944016
KPHS_03340	10.2715	10.3683	0.0967897	0.264439	0.366019	0.714351	0.999262	10.2715	10.1843	-0.0872588	0.264608	-0.329766	0.741577	0.999191	10.2715	8.16303	-2.1085	0.88556	-2.38098	0.0172666	0.091776	10.3683	10.1843	-0.184048	0.291242	-0.631944	0.527424	0.999952	10.3683	8.16303	-2.20529	0.875309	-2.51944	0.0117541	0.0716292	10.1843	8.16303	-2.02124	0.877739	-2.30278	0.0212911	0.104839
KPHS_32240	11.059	11.1618	0.102796	0.270171	0.380483	0.703587	0.999262	11.059	11.3306	0.271527	0.260597	1.04195	0.297437	0.999191	11.059	10.2008	-0.858202	0.805793	-1.06504	0.286858	0.498847	11.1618	11.3306	0.168732	0.29595	0.570136	0.568585	0.999952	11.1618	10.2008	-0.960997	0.811511	-1.18421	0.236331	0.446836	11.3306	10.2008	-1.12973	0.792666	-1.42523	0.154092	0.349925
KPHS_13820	13.2193	14.0938	0.874527	0.289938	3.01625	0.00255921	0.236914	13.2193	11.183	-2.03626	0.245289	-8.30144	0	0	13.2193	11.1766	-2.04268	0.754444	-2.70753	0.00677862	0.0490083	14.0938	11.183	-2.91078	0.319373	-9.11405	0	0	14.0938	11.1766	-2.91721	0.769578	-3.79065	0.000150251	0.00245744	11.183	11.1766	-0.00642283	0.759752	-0.00845385	0.993255	0.996781
KPHS_39050	10.0216	9.78931	-0.232333	0.26415	-0.879548	0.379104	0.999262	10.0216	9.52287	-0.498766	0.263228	-1.8948	0.0581184	0.933711	10.0216	7.51176	-2.50988	0.920818	-2.7257	0.00641651	0.0474675	9.78931	9.52287	-0.266433	0.288543	-0.923373	0.355813	0.999952	9.78931	7.51176	-2.27754	0.911247	-2.49937	0.0124415	0.0739753	9.52287	7.51176	-2.01111	0.914598	-2.1989	0.0278851	0.125873
KPHS_p200460	2.84303	2.31395	-0.529089	0.606561	-0.872276	0.383058	0.999262	2.84303	2.02791	-0.815123	0.605857	-1.3454	0.178495	0.999191	2.84303	1.95077	-0.892262	1.12848	-0.790678	0.429132	0.634727	2.31395	2.02791	-0.286034	0.73116	-0.391206	0.695645	0.999952	2.31395	1.95077	-0.363173	1.05673	-0.343676	0.73109	0.853917	2.02791	1.95077	-0.0771387	1.04492	-0.0738229	0.941151	0.968074
KPHS_44080	13.0215	13.0009	-0.0206034	0.280566	-0.073435	0.94146	0.999262	13.0215	13.1042	0.0826929	0.228626	0.361695	0.71758	0.999191	13.0215	13.091	0.0695241	0.734116	0.0947045	0.92455	0.966411	13.0009	13.1042	0.103296	0.30141	0.34271	0.731817	0.999952	13.0009	13.091	0.0901275	0.728115	0.123782	0.901488	0.948607	13.1042	13.091	-0.0131689	0.732477	-0.0179785	0.985656	0.991922
KPHS_35920	13.0127	12.7534	-0.259284	0.279997	-0.926026	0.354433	0.999262	13.0127	12.9769	-0.035866	0.228792	-0.156762	0.875432	0.999191	13.0127	12.2052	-0.807553	0.733322	-1.10123	0.270798	0.481367	12.7534	12.9769	0.223418	0.296345	0.753912	0.450902	0.999952	12.7534	12.2052	-0.548269	0.728754	-0.752337	0.451848	0.654833	12.9769	12.2052	-0.771687	0.72966	-1.0576	0.290239	0.503579
KPHS_p300760	8.53328	8.10899	-0.424289	0.317151	-1.33781	0.180957	0.999262	8.53328	8.24643	-0.286855	0.306513	-0.935864	0.349343	0.999191	8.53328	7.10438	-1.4289	0.977607	-1.46163	0.143841	0.331226	8.10899	8.24643	0.137434	0.362404	0.379228	0.704518	0.999952	8.10899	7.10438	-1.00462	0.953006	-1.05415	0.291813	0.509806	8.24643	7.10438	-1.14205	0.947274	-1.20562	0.227965	0.438966
KPHS_06640	11.7741	11.4983	-0.275812	0.276259	-0.998382	0.318094	0.999262	11.7741	11.6272	-0.146917	0.249363	-0.58917	0.555747	0.999191	11.7741	12.2174	0.443253	0.738031	0.600589	0.548114	0.73293	11.4983	11.6272	0.128895	0.291431	0.442283	0.658284	0.999952	11.4983	12.2174	0.719066	0.746385	0.963397	0.335348	0.552513	11.6272	12.2174	0.590171	0.732358	0.80585	0.42033	0.628908
KPHS_40260	0	0	0	0.578376	0	NA	NA	0	0	0	0.588634	0	NA	NA	0	0	0	1.12416	0	NA	NA	0	0	0	0.714774	0	NA	NA	0	0	0	1.05444	0	NA	NA	0	0	0	1.04203	0	NA	NA
KPHS_06860	12.1157	12.9728	0.857158	0.279833	3.06311	0.00219051	0.214272	12.1157	11.9428	-0.172824	0.24182	-0.714679	0.474808	0.999191	12.1157	10.6293	-1.48642	0.771182	-1.92746	0.0539224	0.185786	12.9728	11.9428	-1.02998	0.293292	-3.51179	0.000445097	0.0239596	12.9728	10.6293	-2.34358	0.771577	-3.03739	0.00238636	0.0215815	11.9428	10.6293	-1.3136	0.764009	-1.71935	0.0855509	0.244984
KPHS_02520	9.50705	9.86193	0.354881	0.265723	1.33553	0.181702	0.999262	9.50705	9.2562	-0.250846	0.264486	-0.948429	0.342911	0.999191	9.50705	11.3513	1.84428	0.814824	2.26341	0.0236102	0.112666	9.86193	9.2562	-0.605728	0.292203	-2.07297	0.038175	0.628429	9.86193	11.3513	1.4894	0.817637	1.82159	0.0685167	0.220028	9.2562	11.3513	2.09513	0.824186	2.54206	0.0110202	0.0685671
KPHS_49600	12.4371	13.1491	0.712031	0.280611	2.53743	0.0111668	0.453865	12.4371	12.2719	-0.165162	0.235046	-0.702679	0.482256	0.999191	12.4371	10.2971	-2.13999	0.779739	-2.7445	0.0060603	0.0457842	13.1491	12.2719	-0.877193	0.296064	-2.96285	0.00304807	0.124301	13.1491	10.2971	-2.85203	0.783393	-3.64061	0.000271996	0.0039557	12.2719	10.2971	-1.97483	0.777194	-2.54098	0.0110543	0.0686207
KPHS_43860	14.2884	14.2113	-0.0771277	0.299899	-0.257179	0.797041	0.999262	14.2884	14.1054	-0.18306	0.239044	-0.765798	0.443796	0.999191	14.2884	15.0944	0.805979	0.784088	1.02792	0.303988	0.516231	14.2113	14.1054	-0.105932	0.342742	-0.309072	0.757267	0.999952	14.2113	15.0944	0.883107	0.801104	1.10236	0.270304	0.48532	14.1054	15.0944	0.989039	0.766841	1.28976	0.197135	0.403194
KPHS_07110	7.39002	7.05618	-0.333839	0.392802	-0.849892	0.395385	0.999262	7.39002	7.56828	0.178262	0.394868	0.451446	0.651668	0.999191	7.39002	8.23798	0.847959	0.972539	0.871903	0.383261	0.59599	7.05618	7.56828	0.512101	0.430645	1.18915	0.234382	0.999952	7.05618	8.23798	1.1818	0.952328	1.24096	0.214622	0.423761	7.56828	8.23798	0.669698	0.931036	0.719304	0.471954	0.670665
KPHS_03120	7.38114	6.92083	-0.460304	0.398681	-1.15457	0.248268	0.999262	7.38114	7.39442	0.0132864	0.40696	0.032648	0.973955	0.999191	7.38114	3.9382	-3.44294	1.07307	-3.20851	0.00133426	0.0150777	6.92083	7.39442	0.473591	0.441408	1.07291	0.283312	0.999952	6.92083	3.9382	-2.98264	1.03035	-2.89477	0.00379435	0.0311716	7.39442	3.9382	-3.45623	1.00307	-3.44564	0.000569714	0.00817653
KPHS_49350	10.2189	9.76646	-0.452466	0.264333	-1.71173	0.0869466	0.954294	10.2189	10.0399	-0.17905	0.264141	-0.677856	0.497863	0.999191	10.2189	10.7724	0.55351	0.813873	0.680094	0.496445	0.691628	9.76646	10.0399	0.273416	0.287473	0.951102	0.341553	0.999952	9.76646	10.7724	1.00598	0.836951	1.20195	0.229382	0.439776	10.0399	10.7724	0.73256	0.816798	0.896869	0.369789	0.583548
KPHS_50390	13.9481	13.8404	-0.10775	0.293754	-0.366802	0.713767	0.999262	13.9481	13.7846	-0.163595	0.233462	-0.700735	0.483468	0.999191	13.9481	10.6997	-3.24843	0.775826	-4.18705	2.82602e-05	0.000713669	13.8404	13.7846	-0.0558455	0.32949	-0.169491	0.865411	0.999952	13.8404	10.6997	-3.14068	0.778172	-4.03596	5.43783e-05	0.00106792	13.7846	10.6997	-3.08483	0.766052	-4.02692	5.65116e-05	0.00127258
KPHS_44880	5.94775	6.03456	0.0868116	0.486946	0.178278	0.858505	0.999262	5.94775	5.6213	-0.326454	0.57979	-0.563055	0.573398	0.999191	5.94775	11.1477	5.19997	0.963432	5.39734	6.76345e-08	3.82954e-06	6.03456	5.6213	-0.413265	0.523104	-0.790024	0.429513	0.999952	6.03456	11.1477	5.11316	0.92454	5.53049	3.19333e-08	1.82801e-06	5.6213	11.1477	5.52643	0.913788	6.04782	1.46816e-09	1.46326e-07
KPHS_48850	10.0116	10.0682	0.0565686	0.263904	0.214353	0.830272	0.999262	10.0116	10.0243	0.0127178	0.26361	0.0482448	0.961521	0.999191	10.0116	9.7398	-0.271804	0.846045	-0.321264	0.74801	0.867082	10.0682	10.0243	-0.0438508	0.287972	-0.152274	0.87897	0.999952	10.0682	9.7398	-0.328373	0.859457	-0.38207	0.702409	0.834916	10.0243	9.7398	-0.284522	0.857134	-0.331946	0.73993	0.862224
KPHS_23820	10.813	11.2783	0.465301	0.269671	1.72544	0.084448	0.950978	10.813	10.8266	0.0136019	0.265416	0.0512473	0.959128	0.999191	10.813	8.17738	-2.63563	0.87133	-3.02483	0.00248769	0.0238952	11.2783	10.8266	-0.451699	0.296721	-1.5223	0.127933	0.999952	11.2783	8.17738	-3.10093	0.849495	-3.65032	0.000261915	0.00381942	10.8266	8.17738	-2.64923	0.854169	-3.10153	0.00192525	0.0201982
KPHS_40410	0	0	0	0.578376	0	NA	NA	0	0	0	0.588634	0	NA	NA	0	0	0	1.12416	0	NA	NA	0	0	0	0.714774	0	NA	NA	0	0	0	1.05444	0	NA	NA	0	0	0	1.04203	0	NA	NA
KPHS_49450	8.65615	8.99846	0.342316	0.290659	1.17772	0.238907	0.999262	8.65615	8.6182	-0.0379455	0.290353	-0.130687	0.896023	0.999191	8.65615	8.41799	-0.238159	0.91387	-0.260605	0.794397	0.894694	8.99846	8.6182	-0.380262	0.318988	-1.19209	0.233227	0.999952	8.99846	8.41799	-0.580476	0.901727	-0.643738	0.519746	0.708213	8.6182	8.41799	-0.200214	0.910975	-0.21978	0.826043	0.915331
KPHS_10480	9.74366	9.87725	0.133581	0.264367	0.505288	0.613357	0.999262	9.74366	9.94695	0.203286	0.262937	0.773137	0.439441	0.999191	9.74366	9.70059	-0.0430755	0.853415	-0.0504743	0.959744	0.981989	9.87725	9.94695	0.0697052	0.28699	0.242883	0.808096	0.999952	9.87725	9.70059	-0.176657	0.866578	-0.203856	0.838466	0.91703	9.94695	9.70059	-0.246362	0.861461	-0.285982	0.774892	0.883529
KPHS_49100	12.401	12.1949	-0.206115	0.279485	-0.737481	0.46083	0.999262	12.401	12.1162	-0.284769	0.23703	-1.20141	0.229594	0.999191	12.401	13.0821	0.681141	0.733055	0.92918	0.352796	0.566982	12.1949	12.1162	-0.0786546	0.287106	-0.273957	0.784118	0.999952	12.1949	13.0821	0.887255	0.72967	1.21597	0.223997	0.434081	12.1162	13.0821	0.96591	0.729624	1.32385	0.185554	0.390251
KPHS_p301380	0	0	0	0.578376	0	NA	NA	0	0	0	0.588634	0	NA	NA	0	0	0	1.12416	0	NA	NA	0	0	0	0.714774	0	NA	NA	0	0	0	1.05444	0	NA	NA	0	0	0	1.04203	0	NA	NA
KPHS_13350	5.04026	4.38281	-0.657452	0.563771	-1.16617	0.243547	0.999262	5.04026	5.32156	0.281298	0.598503	0.470003	0.638353	0.999191	5.04026	3.9382	-1.10206	1.13459	-0.971331	0.331384	0.548042	4.38281	5.32156	0.93875	0.610119	1.53863	0.123894	0.996893	4.38281	3.9382	-0.444611	1.06227	-0.418549	0.675546	0.816264	5.32156	3.9382	-1.38336	1.04817	-1.31978	0.186907	0.391719
KPHS_17870	11.9169	11.8669	-0.0499776	0.278444	-0.179489	0.857554	0.999262	11.9169	11.7218	-0.195062	0.246551	-0.791165	0.428848	0.999191	11.9169	10.726	-1.1909	0.770573	-1.54547	0.122233	0.30015	11.8669	11.7218	-0.145084	0.288564	-0.502782	0.615118	0.999952	11.8669	10.726	-1.14092	0.775594	-1.47103	0.141284	0.335947	11.7218	10.726	-0.995836	0.763075	-1.30503	0.191882	0.397341
KPHS_17300	0	0	0	0.578376	0	NA	NA	0	0	0	0.588634	0	NA	NA	0	0	0	1.12416	0	NA	NA	0	0	0	0.714774	0	NA	NA	0	0	0	1.05444	0	NA	NA	0	0	0	1.04203	0	NA	NA
KPHS_17650	9.52328	9.72981	0.206524	0.26592	0.77664	0.437371	0.999262	9.52328	9.41642	-0.106864	0.263228	-0.405974	0.684761	0.999191	9.52328	7.7287	-1.79458	0.920788	-1.94896	0.0513001	0.180085	9.72981	9.41642	-0.313388	0.289946	-1.08085	0.279765	0.999952	9.72981	7.7287	-2.0011	0.905958	-2.20883	0.0271866	0.123906	9.41642	7.7287	-1.68772	0.911043	-1.85251	0.0639526	0.206351
KPHS_42300	10.6095	10.666	0.0565077	0.265853	0.212553	0.831676	0.999262	10.6095	10.4686	-0.140903	0.265808	-0.530093	0.596048	0.999191	10.6095	9.45567	-1.1538	0.836681	-1.37901	0.16789	0.363448	10.666	10.4686	-0.197411	0.295467	-0.668132	0.504049	0.999952	10.666	9.45567	-1.2103	0.847847	-1.4275	0.153436	0.352384	10.4686	9.45567	-1.01289	0.847897	-1.19459	0.232246	0.443001
KPHS_31910	14.5413	14.8771	0.335832	0.308983	1.08689	0.277083	0.999262	14.5413	14.6211	0.0798568	0.24739	0.322797	0.746849	0.999191	14.5413	13.2643	-1.27691	0.755869	-1.68933	0.0911554	0.252167	14.8771	14.6211	-0.255975	0.358297	-0.714422	0.474967	0.999952	14.8771	13.2643	-1.61275	0.77554	-2.07952	0.03757	0.153971	14.6211	13.2643	-1.35677	0.74983	-1.80944	0.0703827	0.219568
KPHS_00690	11.8307	12.2803	0.449668	0.278769	1.61305	0.106734	0.999262	11.8307	11.8266	-0.00403622	0.246273	-0.0163892	0.986924	0.999191	11.8307	11.209	-0.621685	0.757002	-0.821246	0.411506	0.618639	12.2803	11.8266	-0.453704	0.287849	-1.57619	0.114983	0.976462	12.2803	11.209	-1.07135	0.754427	-1.42009	0.155582	0.354439	11.8266	11.209	-0.617649	0.744704	-0.829388	0.406885	0.616339
KPHS_46810	7.1287	7.08812	-0.0405829	0.401567	-0.101061	0.919502	0.999262	7.1287	7.25602	0.127316	0.435286	0.292488	0.769913	0.999191	7.1287	5.45901	-1.66969	1.08427	-1.53992	0.12358	0.302291	7.08812	7.25602	0.167899	0.441085	0.38065	0.703463	0.999952	7.08812	5.45901	-1.62911	1.02306	-1.59238	0.111299	0.290588	7.25602	5.45901	-1.79701	1.0063	-1.78576	0.0741387	0.226971
KPHS_16650	8.52524	8.60843	0.0831832	0.303448	0.274127	0.783987	0.999262	8.52524	8.49642	-0.0288189	0.298026	-0.096699	0.922965	0.999191	8.52524	6.3777	-2.14754	1.01126	-2.12364	0.0337005	0.141241	8.60843	8.49642	-0.112002	0.334275	-0.33506	0.73758	0.999952	8.60843	6.3777	-2.23072	0.970283	-2.29904	0.0215025	0.107532	8.49642	6.3777	-2.11872	0.968135	-2.18846	0.0286364	0.12823
KPHS_r00030	12.7857	10.7966	-1.98917	0.273286	-7.27869	3.37064e-13	3.62681e-10	12.7857	12.3576	-0.428131	0.232279	-1.84318	0.0653034	0.96165	12.7857	9.52839	-3.25734	0.800277	-4.07027	4.69582e-05	0.00107944	10.7966	12.3576	1.56104	0.292875	5.33005	9.81868e-08	1.25843e-05	10.7966	9.52839	-1.26818	0.842594	-1.50508	0.132302	0.322866	12.3576	9.52839	-2.82921	0.807735	-3.50265	0.000460657	0.00698382
KPHS_02830	13.2165	13.1628	-0.0537065	0.282145	-0.190351	0.849034	0.999262	13.2165	13.3667	0.150286	0.228558	0.657543	0.510832	0.999191	13.2165	12.9408	-0.275619	0.734157	-0.375423	0.707346	0.839915	13.1628	13.3667	0.203993	0.308494	0.661253	0.50845	0.999952	13.1628	12.9408	-0.221913	0.728357	-0.304676	0.760613	0.87064	13.3667	12.9408	-0.425906	0.732868	-0.581149	0.56114	0.740209
KPHS_34030	11.3054	11.1656	-0.139812	0.271702	-0.514578	0.606848	0.999262	11.3054	11.1032	-0.202212	0.260536	-0.77614	0.437666	0.999191	11.3054	10.0001	-1.30525	0.804271	-1.62289	0.104613	0.273787	11.1656	11.1032	-0.0624004	0.297167	-0.209984	0.83368	0.999952	11.1656	10.0001	-1.16543	0.818275	-1.42426	0.154372	0.353179	11.1032	10.0001	-1.10303	0.807572	-1.36586	0.171982	0.374084
KPHS_10150	12.5817	12.5477	-0.0339429	0.279415	-0.121478	0.903312	0.999262	12.5817	12.4398	-0.141827	0.232417	-0.610228	0.541711	0.999191	12.5817	13.2987	0.717009	0.733678	0.97728	0.328431	0.545117	12.5477	12.4398	-0.107884	0.289393	-0.372796	0.709301	0.999952	12.5477	13.2987	0.750952	0.729216	1.02981	0.303101	0.519919	12.4398	13.2987	0.858836	0.730984	1.1749	0.240033	0.450532
KPHS_30060	10.5273	10.5087	-0.0186671	0.265221	-0.0703834	0.943889	0.999262	10.5273	10.5179	-0.00948122	0.265812	-0.0356689	0.971546	0.999191	10.5273	10.0082	-0.519155	0.826171	-0.628387	0.52975	0.717421	10.5087	10.5179	0.00918592	0.294867	0.0311527	0.975148	0.999952	10.5087	10.0082	-0.500488	0.837022	-0.597939	0.549881	0.731666	10.5179	10.0082	-0.509674	0.827391	-0.616001	0.537894	0.724131
KPHS_p100920	0	0	0	0.578376	0	NA	NA	0	0	0	0.588634	0	NA	NA	0	0	0	1.12416	0	NA	NA	0	0	0	0.714774	0	NA	NA	0	0	0	1.05444	0	NA	NA	0	0	0	1.04203	0	NA	NA
KPHS_p100430	0	0	0	0.578376	0	NA	NA	0	0	0	0.588634	0	NA	NA	0	0	0	1.12416	0	NA	NA	0	0	0	0.714774	0	NA	NA	0	0	0	1.05444	0	NA	NA	0	0	0	1.04203	0	NA	NA
KPHS_p100690	0	0	0	0.578376	0	NA	NA	0	0	0	0.588634	0	NA	NA	0	0	0	1.12416	0	NA	NA	0	0	0	0.714774	0	NA	NA	0	0	0	1.05444	0	NA	NA	0	0	0	1.04203	0	NA	NA
KPHS_33560	0	0	0	0.578376	0	NA	NA	0	0	0	0.588634	0	NA	NA	0	0	0	1.12416	0	NA	NA	0	0	0	0.714774	0	NA	NA	0	0	0	1.05444	0	NA	NA	0	0	0	1.04203	0	NA	NA
KPHS_50970	13.2476	13.203	-0.0446673	0.282555	-0.158084	0.874391	0.999262	13.2476	13.0357	-0.211953	0.228562	-0.927336	0.353752	0.999191	13.2476	13.7744	0.526736	0.738004	0.713731	0.475393	0.673641	13.203	13.0357	-0.167286	0.303556	-0.551087	0.581574	0.999952	13.203	13.7744	0.571404	0.736783	0.775539	0.438021	0.641234	13.0357	13.7744	0.73869	0.735367	1.00452	0.315129	0.530008
KPHS_35740	14.1264	14.3318	0.205382	0.299555	0.685624	0.49295	0.999262	14.1264	14.1042	-0.022238	0.23745	-0.0936536	0.925384	0.999191	14.1264	14.5167	0.390285	0.765547	0.509812	0.610183	0.774586	14.3318	14.1042	-0.22762	0.344608	-0.660518	0.508921	0.999952	14.3318	14.5167	0.184903	0.781253	0.236676	0.812909	0.903213	14.1042	14.5167	0.412523	0.754806	0.546529	0.584702	0.75883
KPHS_00470	10.4793	11.05	0.570776	0.267259	2.13566	0.0327068	0.692765	10.4793	10.8003	0.321024	0.265609	1.20863	0.226804	0.999191	10.4793	9.97844	-0.500823	0.828191	-0.604719	0.545366	0.731917	11.05	10.8003	-0.249752	0.297691	-0.838964	0.401489	0.999952	11.05	9.97844	-1.0716	0.822276	-1.30321	0.192503	0.398569	10.8003	9.97844	-0.821847	0.818374	-1.00424	0.315261	0.530065
KPHS_12880	0	0	0	0.578376	0	NA	NA	0	0	0	0.588634	0	NA	NA	0	0	0	1.12416	0	NA	NA	0	0	0	0.714774	0	NA	NA	0	0	0	1.05444	0	NA	NA	0	0	0	1.04203	0	NA	NA
KPHS_p101340	0	0	0	0.578376	0	NA	NA	0	0	0	0.588634	0	NA	NA	0	0	0	1.12416	0	NA	NA	0	0	0	0.714774	0	NA	NA	0	0	0	1.05444	0	NA	NA	0	0	0	1.04203	0	NA	NA
KPHS_24570	10.502	10.3498	-0.152196	0.264841	-0.57467	0.565514	0.999262	10.502	10.3454	-0.156562	0.26545	-0.589797	0.555327	0.999191	10.502	11.1772	0.675217	0.794273	0.850106	0.395266	0.605909	10.3498	10.3454	-0.0043657	0.292353	-0.014933	0.988086	0.999952	10.3498	11.1772	0.827413	0.806005	1.02656	0.304628	0.521873	10.3454	11.1772	0.831778	0.79063	1.05204	0.292779	0.505206
KPHS_38090	11.0073	10.9281	-0.0791758	0.268555	-0.294821	0.76813	0.999262	11.0073	10.87	-0.137339	0.264362	-0.519511	0.603405	0.999191	11.0073	10.6947	-0.312563	0.793915	-0.393699	0.693804	0.830618	10.9281	10.87	-0.0581632	0.297952	-0.19521	0.845229	0.999952	10.9281	10.6947	-0.233388	0.802388	-0.290866	0.771154	0.878218	10.87	10.6947	-0.175224	0.786688	-0.222737	0.82374	0.914097
KPHS_34290	12.2667	12.0541	-0.212654	0.279354	-0.761234	0.446518	0.999262	12.2667	12.3683	0.101546	0.235705	0.430817	0.666601	0.999191	12.2667	11.6135	-0.653257	0.741541	-0.880944	0.378348	0.591093	12.0541	12.3683	0.3142	0.287605	1.09247	0.274627	0.999952	12.0541	11.6135	-0.440603	0.745268	-0.5912	0.554386	0.735976	12.3683	11.6135	-0.754802	0.733261	-1.02938	0.303302	0.516737
KPHS_46060	15.1029	14.9471	-0.155794	0.317696	-0.490388	0.62386	0.999262	15.1029	14.7244	-0.37855	0.255135	-1.48372	0.137882	0.999191	15.1029	15.1925	0.0895657	0.806622	0.111038	0.911586	0.959762	14.9471	14.7244	-0.222756	0.360137	-0.618532	0.536225	0.999952	14.9471	15.1925	0.24536	0.832834	0.294608	0.768293	0.876591	14.7244	15.1925	0.468116	0.780325	0.599898	0.548574	0.730798
KPHS_01870	13.9327	14.0399	0.107291	0.295363	0.363252	0.716417	0.999262	13.9327	14.0393	0.106636	0.235267	0.453255	0.650365	0.999191	13.9327	14.422	0.489294	0.758896	0.644744	0.519093	0.708681	14.0399	14.0393	-0.0006554	0.338495	-0.00193622	0.998455	0.999952	14.0399	14.422	0.382002	0.768218	0.497258	0.619007	0.778243	14.0393	14.422	0.382658	0.751928	0.508902	0.610821	0.774608
KPHS_12080	10.6571	10.7332	0.0760273	0.266218	0.285583	0.775197	0.999262	10.6571	10.7752	0.118022	0.265824	0.443987	0.657052	0.999191	10.6571	10.0491	-0.608057	0.821625	-0.740067	0.459259	0.6607	10.7332	10.7752	0.0419949	0.297398	0.141208	0.887706	0.999952	10.7332	10.0491	-0.684085	0.829042	-0.825151	0.409286	0.618175	10.7752	10.0491	-0.72608	0.816315	-0.88946	0.373756	0.58697
KPHS_29390	10.6736	10.5825	-0.0911235	0.265804	-0.342822	0.731732	0.999262	10.6736	10.4549	-0.21868	0.265782	-0.822781	0.410633	0.999191	10.6736	13.9762	3.30256	0.777132	4.24967	2.14081e-05	0.000571708	10.5825	10.4549	-0.127556	0.294904	-0.432536	0.665352	0.999952	10.5825	13.9762	3.39368	0.784709	4.32476	1.52697e-05	0.000360378	10.4549	13.9762	3.52124	0.778112	4.52536	6.0292e-06	0.000209349
KPHS_12930	0	0	0	0.578376	0	NA	NA	0	0	0	0.588634	0	NA	NA	0	0	0	1.12416	0	NA	NA	0	0	0	0.714774	0	NA	NA	0	0	0	1.05444	0	NA	NA	0	0	0	1.04203	0	NA	NA
KPHS_21430	10.3141	10.0655	-0.248635	0.264161	-0.941225	0.34659	0.999262	10.3141	10.1285	-0.18564	0.264573	-0.701658	0.482893	0.999191	10.3141	9.52278	-0.791353	0.842922	-0.938821	0.347823	0.563403	10.0655	10.1285	0.0629947	0.288585	0.218288	0.827204	0.999952	10.0655	9.52278	-0.542718	0.865063	-0.627374	0.530414	0.71645	10.1285	9.52278	-0.605713	0.859533	-0.7047	0.480997	0.679278
KPHS_13680	8.05261	7.96733	-0.0852752	0.334827	-0.254684	0.798967	0.999262	8.05261	8.37683	0.324223	0.319362	1.01522	0.31	0.999191	8.05261	9.26724	1.21463	0.911608	1.33241	0.182727	0.383341	7.96733	8.37683	0.409499	0.363385	1.1269	0.259785	0.999952	7.96733	9.26724	1.29991	0.908633	1.43062	0.152539	0.351526	8.37683	9.26724	0.89041	0.903047	0.986006	0.32413	0.540753
KPHS_22160	9.37463	9.39942	0.0247874	0.269656	0.0919225	0.92676	0.999262	9.37463	9.29678	-0.0778534	0.264704	-0.294115	0.76867	0.999191	9.37463	9.2806	-0.0940328	0.869289	-0.108172	0.913859	0.960463	9.39942	9.29678	-0.102641	0.294573	-0.348439	0.72751	0.999952	9.39942	9.2806	-0.11882	0.886914	-0.13397	0.893426	0.943762	9.29678	9.2806	-0.0161794	0.890921	-0.0181604	0.985511	0.991922
KPHS_12550	7.22117	7.18976	-0.0314125	0.393908	-0.0797458	0.936439	0.999262	7.22117	7.72342	0.502251	0.398867	1.25919	0.20796	0.999191	7.22117	5.60773	-1.61344	1.07839	-1.49615	0.134614	0.31842	7.18976	7.72342	0.533664	0.420032	1.27053	0.203896	0.999952	7.18976	5.60773	-1.58202	1.01816	-1.55381	0.120229	0.304306	7.72342	5.60773	-2.11569	0.99153	-2.13376	0.0328625	0.138827
KPHS_12220	12.6016	12.6278	0.026145	0.279375	0.0935839	0.92544	0.999262	12.6016	12.6868	0.0851673	0.23074	0.369105	0.712049	0.999191	12.6016	11.8208	-0.780788	0.737439	-1.05878	0.289699	0.501703	12.6278	12.6868	0.0590224	0.291693	0.202344	0.839648	0.999952	12.6278	11.8208	-0.806933	0.735749	-1.09675	0.272751	0.487586	12.6868	11.8208	-0.865955	0.731536	-1.18375	0.236512	0.447624
KPHS_09720	9.68173	9.5253	-0.156431	0.266094	-0.587879	0.556613	0.999262	9.68173	9.7218	0.0400655	0.262541	0.152607	0.878708	0.999191	9.68173	9.37702	-0.304712	0.861282	-0.353788	0.723497	0.850643	9.5253	9.7218	0.196497	0.288716	0.680588	0.496132	0.999952	9.5253	9.37702	-0.14828	0.883096	-0.16791	0.866654	0.931203	9.7218	9.37702	-0.344777	0.87816	-0.392613	0.694605	0.832228
KPHS_43160	14.0747	14.2047	0.13001	0.298004	0.436271	0.66264	0.999262	14.0747	14.3689	0.294147	0.239645	1.22743	0.219661	0.999191	14.0747	13.8954	-0.179267	0.749323	-0.239238	0.810921	0.90226	14.2047	14.3689	0.164137	0.346866	0.473201	0.63607	0.999952	14.2047	13.8954	-0.309277	0.756851	-0.408637	0.682806	0.820679	14.3689	13.8954	-0.473414	0.748884	-0.63216	0.527282	0.715925
KPHS_13150	9.18867	8.9384	-0.250272	0.280076	-0.893583	0.371545	0.999262	9.18867	9.33395	0.14528	0.266115	0.545931	0.585113	0.999191	9.18867	7.54166	-1.64701	0.935975	-1.75968	0.0784626	0.229625	8.9384	9.33395	0.395552	0.302999	1.30545	0.191738	0.999952	8.9384	7.54166	-1.39674	0.924142	-1.51139	0.130688	0.319942	9.33395	7.54166	-1.79229	0.917837	-1.95274	0.0508508	0.179579
KPHS_01250	6.78263	7.05618	0.273553	0.416578	0.656668	0.511395	0.999262	6.78263	6.93161	0.148981	0.483645	0.308037	0.758054	0.999191	6.78263	6.51965	-0.262977	1.07948	-0.243615	0.807529	0.901786	7.05618	6.93161	-0.124573	0.452533	-0.275279	0.783102	0.999952	7.05618	6.51965	-0.53653	1.00684	-0.532883	0.594114	0.762285	6.93161	6.51965	-0.411957	1.00175	-0.411236	0.680899	0.82237
KPHS_15680	14.7738	15.2234	0.449612	0.318069	1.41357	0.157488	0.999262	14.7738	14.2952	-0.478542	0.246512	-1.94125	0.0522283	0.921615	14.7738	11.6729	-3.10082	0.768704	-4.03383	5.48752e-05	0.00123504	15.2234	14.2952	-0.928154	0.358233	-2.59092	0.00957192	0.28947	15.2234	11.6729	-3.55043	0.799625	-4.44012	8.99082e-06	0.000230379	14.2952	11.6729	-2.62228	0.745024	-3.51973	0.000431991	0.00662387
KPHS_25220	17.8026	17.7319	-0.0707806	0.519059	-0.136363	0.891534	0.999262	17.8026	17.6527	-0.149926	0.295753	-0.506932	0.612203	0.999191	17.8026	16.7593	-1.04331	0.816654	-1.27754	0.201411	0.402448	17.7319	17.6527	-0.0791458	0.440647	-0.179613	0.857457	0.999952	17.7319	16.7593	-0.97253	0.901522	-1.07876	0.280693	0.496845	17.6527	16.7593	-0.893384	0.835099	-1.06979	0.284712	0.498964
KPHS_25730	5.53248	5.54482	0.0123328	0.519069	0.0237595	0.981044	0.999262	5.53248	4.99011	-0.542373	0.596001	-0.910021	0.362811	0.999191	5.53248	5.88927	0.356784	1.12617	0.316812	0.751387	0.869221	5.54482	4.99011	-0.554706	0.571916	-0.969909	0.332092	0.999952	5.54482	5.88927	0.344451	1.05526	0.326414	0.744111	0.862387	4.99011	5.88927	0.899158	1.04408	0.861194	0.389131	0.598066
KPHS_p300160	0	0	0	0.578376	0	NA	NA	0	0	0	0.588634	0	NA	NA	0	0	0	1.12416	0	NA	NA	0	0	0	0.714774	0	NA	NA	0	0	0	1.05444	0	NA	NA	0	0	0	1.04203	0	NA	NA
KPHS_33740	12.6043	12.5603	-0.0439073	0.2794	-0.157148	0.875128	0.999262	12.6043	12.6904	0.0861296	0.23071	0.373324	0.708908	0.999191	12.6043	12.1565	-0.447764	0.733076	-0.610801	0.541331	0.728319	12.5603	12.6904	0.130037	0.291229	0.446511	0.655228	0.999952	12.5603	12.1565	-0.403857	0.729369	-0.553707	0.579779	0.753573	12.6904	12.1565	-0.533893	0.72928	-0.732083	0.464118	0.66557
KPHS_22700	8.83586	8.88788	0.0520165	0.288501	0.180299	0.856918	0.999262	8.83586	8.87307	0.0372015	0.279068	0.133307	0.893951	0.999191	8.83586	7.6278	-1.20807	0.940504	-1.28449	0.19897	0.400313	8.88788	8.87307	-0.0148149	0.31387	-0.0472008	0.962353	0.999952	8.88788	7.6278	-1.26009	0.921803	-1.36698	0.171632	0.373303	8.87307	7.6278	-1.24527	0.922078	-1.3505	0.176854	0.380276
KPHS_39870	12.264	12.248	-0.0160318	0.279491	-0.0573606	0.954258	0.999262	12.264	12.2968	0.0328063	0.236427	0.138759	0.889641	0.999191	12.264	12.6708	0.406792	0.732801	0.555119	0.578813	0.754356	12.248	12.2968	0.048838	0.287474	0.169887	0.865099	0.999952	12.248	12.6708	0.422823	0.728315	0.58055	0.561543	0.740241	12.2968	12.6708	0.373985	0.729534	0.512636	0.608206	0.773983
KPHS_45030	5.89882	6.09868	0.199868	0.48641	0.410905	0.681142	0.999262	5.89882	5.86934	-0.0294725	0.575746	-0.0511901	0.959174	0.999191	5.89882	14.6085	8.70969	0.966198	9.0144	0	0	6.09868	5.86934	-0.229341	0.511011	-0.448799	0.653577	0.999952	6.09868	14.6085	8.50982	0.928973	9.16046	0	0	5.86934	14.6085	8.73917	0.912826	9.57374	0	0
KPHS_51940	9.35663	9.51163	0.155002	0.26881	0.576625	0.564193	0.999262	9.35663	9.01716	-0.339463	0.26849	-1.26434	0.206106	0.999191	9.35663	9.57069	0.214066	0.86398	0.247767	0.804315	0.899461	9.51163	9.01716	-0.494466	0.298821	-1.65472	0.0979813	0.931861	9.51163	9.57069	0.0590633	0.879604	0.0671476	0.946464	0.974722	9.01716	9.57069	0.553529	0.888754	0.622814	0.533407	0.7204
KPHS_40000	0	0	0	0.578376	0	NA	NA	0	0	0	0.588634	0	NA	NA	0	0	0	1.12416	0	NA	NA	0	0	0	0.714774	0	NA	NA	0	0	0	1.05444	0	NA	NA	0	0	0	1.04203	0	NA	NA
KPHS_37710	13.6341	13.6716	0.0374717	0.289396	0.129482	0.896976	0.999262	13.6341	13.7144	0.0802608	0.230923	0.347566	0.728166	0.999191	13.6341	12.9964	-0.637738	0.736252	-0.866195	0.386383	0.598242	13.6716	13.7144	0.0427891	0.324675	0.131791	0.89515	0.999952	13.6716	12.9964	-0.675209	0.733952	-0.919964	0.357592	0.573532	13.7144	12.9964	-0.717998	0.734785	-0.977155	0.328493	0.543968
KPHS_37240	10.1316	9.84801	-0.283609	0.264064	-1.07402	0.282814	0.999262	10.1316	10.1005	-0.031159	0.26408	-0.117991	0.906075	0.999191	10.1316	10.1435	0.0118771	0.83292	0.0142596	0.988623	0.995098	9.84801	10.1005	0.25245	0.287736	0.877368	0.380287	0.999952	9.84801	10.1435	0.295487	0.853769	0.346097	0.72927	0.853458	10.1005	10.1435	0.0430362	0.838542	0.0513226	0.959068	0.976486
KPHS_46120	9.26306	9.8006	0.537538	0.268623	2.00109	0.0453831	0.785381	9.26306	9.13769	-0.125368	0.267383	-0.46887	0.639163	0.999191	9.26306	12.948	3.68495	0.805963	4.57211	4.8284e-06	0.000162325	9.8006	9.13769	-0.662906	0.29448	-2.2511	0.0243789	0.507552	9.8006	12.948	3.14741	0.799708	3.93571	8.29527e-05	0.00149287	9.13769	12.948	3.81032	0.818338	4.65617	3.22148e-06	0.000118753
KPHS_04750	13.67	13.6908	0.0207969	0.289894	0.0717395	0.942809	0.999262	13.67	13.7051	0.0351084	0.231059	0.151945	0.87923	0.999191	13.67	13.6388	-0.0312275	0.738782	-0.0422689	0.966284	0.985404	13.6908	13.7051	0.0143115	0.32487	0.0440529	0.964862	0.999952	13.6908	13.6388	-0.0520243	0.739982	-0.0703049	0.943951	0.972879	13.7051	13.6388	-0.0663358	0.736379	-0.0900838	0.928221	0.963859
KPHS_08580	13.5485	14.1745	0.626038	0.293119	2.13579	0.0326969	0.692765	13.5485	13.2473	-0.301158	0.229064	-1.31474	0.188599	0.999191	13.5485	11.7997	-1.74873	0.739683	-2.36416	0.0180709	0.0940983	14.1745	13.2473	-0.927196	0.326029	-2.84391	0.00445641	0.16544	14.1745	11.7997	-2.37477	0.754545	-3.14729	0.00164793	0.0161542	13.2473	11.7997	-1.44757	0.732338	-1.97665	0.0480817	0.175183
KPHS_04200	8.02437	8.1398	0.115424	0.330373	0.349376	0.726807	0.999262	8.02437	8.11378	0.0894032	0.3301	0.270837	0.786516	0.999191	8.02437	8.14853	0.124156	0.94729	0.131065	0.895724	0.951305	8.1398	8.11378	-0.0260211	0.366332	-0.0710315	0.943373	0.999952	8.1398	8.14853	0.00873207	0.91971	0.00949437	0.992425	0.996685	8.11378	8.14853	0.0347532	0.92088	0.0377391	0.969896	0.982307
KPHS_09180	12.3635	12.2586	-0.104902	0.279505	-0.375316	0.707426	0.999262	12.3635	12.2151	-0.148331	0.236295	-0.627736	0.530177	0.999191	12.3635	13.3238	0.960294	0.733207	1.30972	0.190292	0.390137	12.2586	12.2151	-0.0434283	0.287307	-0.151156	0.879853	0.999952	12.2586	13.3238	1.0652	0.730789	1.4576	0.144952	0.340308	12.2151	13.3238	1.10862	0.72996	1.51875	0.128826	0.310916
KPHS_05400	12.7315	12.3815	-0.350004	0.279452	-1.25247	0.2104	0.999262	12.7315	12.7367	0.00513013	0.229955	0.0223093	0.982201	0.999191	12.7315	11.3301	-1.40146	0.749823	-1.86905	0.0616161	0.200697	12.3815	12.7367	0.355134	0.290707	1.22162	0.221851	0.999952	12.3815	11.3301	-1.05145	0.750138	-1.40168	0.161012	0.361868	12.7367	11.3301	-1.40659	0.741725	-1.89637	0.057911	0.194232
KPHS_05150	11.3819	11.0061	-0.3758	0.271247	-1.38545	0.165914	0.999262	11.3819	11.143	-0.238944	0.259406	-0.92112	0.356988	0.999191	11.3819	10.1002	-1.28173	0.799599	-1.60296	0.108943	0.282538	11.0061	11.143	0.136857	0.2975	0.460021	0.645501	0.999952	11.0061	10.1002	-0.905927	0.819425	-1.10556	0.268915	0.483634	11.143	10.1002	-1.04278	0.802124	-1.30003	0.193592	0.399506
KPHS_p300570	0	0	0	0.578376	0	NA	NA	0	0	0	0.588634	0	NA	NA	0	0	0	1.12416	0	NA	NA	0	0	0	0.714774	0	NA	NA	0	0	0	1.05444	0	NA	NA	0	0	0	1.04203	0	NA	NA
KPHS_11710	11.484	11.4779	-0.00609333	0.274697	-0.022182	0.982303	0.999262	11.484	11.2933	-0.190662	0.25683	-0.742366	0.457865	0.999191	11.484	11.2309	-0.253026	0.764239	-0.331082	0.740583	0.861468	11.4779	11.2933	-0.184568	0.294089	-0.627594	0.53027	0.999952	11.4779	11.2309	-0.246933	0.770313	-0.320562	0.748543	0.863617	11.2933	11.2309	-0.0623641	0.75498	-0.0826037	0.934167	0.965822
KPHS_44030	10.1369	10.2568	0.119909	0.264108	0.454013	0.649819	0.999262	10.1369	9.86678	-0.270122	0.263563	-1.02489	0.305416	0.999191	10.1369	10.036	-0.100881	0.835558	-0.120735	0.903901	0.955598	10.2568	9.86678	-0.390031	0.288892	-1.35009	0.176986	0.999952	10.2568	10.036	-0.22079	0.844064	-0.261579	0.793646	0.891432	9.86678	10.036	0.169241	0.852168	0.198601	0.842575	0.924551
KPHS_11240	9.18867	9.2708	0.0821278	0.273872	0.299876	0.764272	0.999262	9.18867	9.53888	0.350209	0.265157	1.32076	0.186582	0.999191	9.18867	7.12427	-2.0644	0.958519	-2.15374	0.0312603	0.135386	9.2708	9.53888	0.268081	0.293408	0.913679	0.360885	0.999952	9.2708	7.12427	-2.14653	0.936721	-2.29154	0.0219324	0.108973	9.53888	7.12427	-2.41461	0.928347	-2.60098	0.00929574	0.0612358
KPHS_15020	13.0701	12.7232	-0.34689	0.280192	-1.23804	0.215701	0.999262	13.0701	12.9626	-0.107487	0.228743	-0.469903	0.638424	0.999191	13.0701	11.5665	-1.50359	0.743701	-2.02177	0.0432006	0.164107	12.7232	12.9626	0.239402	0.295835	0.809242	0.418376	0.999952	12.7232	11.5665	-1.1567	0.742658	-1.55751	0.119349	0.30279	12.9626	11.5665	-1.3961	0.736352	-1.89597	0.0579641	0.194248
KPHS_19560	13.337	13.5374	0.200373	0.285701	0.701339	0.483092	0.999262	13.337	13.4166	0.0795874	0.228728	0.347957	0.727873	0.999191	13.337	14.2434	0.906372	0.747985	1.21175	0.225608	0.430946	13.5374	13.4166	-0.120786	0.316255	-0.381925	0.702517	0.999952	13.5374	14.2434	0.705999	0.752338	0.938407	0.348035	0.565344	13.4166	14.2434	0.826785	0.742812	1.11305	0.265688	0.479528
KPHS_02750	10.9446	11.0755	0.130843	0.269027	0.486357	0.626714	0.999262	10.9446	11.0108	0.0661268	0.263997	0.250484	0.802213	0.999191	10.9446	11.053	0.108306	0.784944	0.137979	0.890257	0.948444	11.0755	11.0108	-0.0647166	0.297729	-0.217367	0.827922	0.999952	11.0755	11.053	-0.0225377	0.787299	-0.0286266	0.977162	0.98998	11.0108	11.053	0.0421789	0.769164	0.0548373	0.956268	0.97548
KPHS_08050	14.5938	14.693	0.0991511	0.307229	0.322727	0.746902	0.999262	14.5938	14.6322	0.0383872	0.248139	0.1547	0.877058	0.999191	14.5938	14.1593	-0.434579	0.76838	-0.565578	0.57168	0.74892	14.693	14.6322	-0.0607639	0.356508	-0.170442	0.864663	0.999952	14.693	14.1593	-0.53373	0.782719	-0.681893	0.495307	0.6915	14.6322	14.1593	-0.472967	0.758048	-0.623927	0.532676	0.719955
KPHS_42950	8.75225	8.56369	-0.188562	0.298774	-0.631117	0.527964	0.999262	8.75225	8.69164	-0.0606086	0.285641	-0.212184	0.831963	0.999191	8.75225	7.74806	-1.00419	0.937499	-1.07113	0.28411	0.496661	8.56369	8.69164	0.127953	0.329174	0.388709	0.697491	0.999952	8.56369	7.74806	-0.815624	0.921832	-0.884786	0.376272	0.58841	8.69164	7.74806	-0.943577	0.921053	-1.02445	0.305621	0.51888
KPHS_42480	11.5533	11.6616	0.108279	0.276076	0.392208	0.694905	0.999262	11.5533	11.977	0.423753	0.248028	1.70849	0.0875448	0.999191	11.5533	15.7277	4.17441	0.79198	5.27085	1.35794e-07	6.8265e-06	11.6616	11.977	0.315474	0.288651	1.09293	0.274427	0.999952	11.6616	15.7277	4.06613	0.814934	4.98952	6.05299e-07	2.17141e-05	11.977	15.7277	3.75066	0.769726	4.87271	1.10076e-06	4.89612e-05
KPHS_18960	9.98401	10.633	0.648961	0.264863	2.45018	0.0142786	0.508704	9.98401	10.5209	0.536872	0.264631	2.02876	0.042483	0.89314	9.98401	8.31789	-1.66612	0.886442	-1.87957	0.0601674	0.19804	10.633	10.5209	-0.112089	0.295673	-0.379097	0.704616	0.999952	10.633	8.31789	-2.31509	0.864218	-2.67882	0.00738814	0.0509034	10.5209	8.31789	-2.203	0.862708	-2.55359	0.010662	0.0671932
KPHS_26420	8.02437	8.31197	0.287601	0.325585	0.883336	0.377055	0.999262	8.02437	8.03695	0.0125802	0.333284	0.0377461	0.96989	0.999191	8.02437	6.14435	-1.88002	1.03515	-1.81618	0.0693422	0.213016	8.31197	8.03695	-0.275021	0.362859	-0.757929	0.448494	0.999952	8.31197	6.14435	-2.16763	0.980443	-2.21086	0.0270453	0.123541	8.03695	6.14435	-1.8926	0.97895	-1.9333	0.0531993	0.184128
KPHS_11850	13.3402	13.2178	-0.12239	0.28328	-0.432048	0.665707	0.999262	13.3402	12.9015	-0.438702	0.228843	-1.91704	0.0552324	0.926046	13.3402	11.956	-1.38415	0.735858	-1.881	0.0599714	0.197749	13.2178	12.9015	-0.316311	0.301937	-1.04761	0.29482	0.999952	13.2178	11.956	-1.26176	0.734302	-1.71832	0.0857391	0.248981	12.9015	11.956	-0.945451	0.730388	-1.29445	0.19551	0.40131
KPHS_48620	14.3584	14.8245	0.466149	0.306609	1.52034	0.128426	0.999262	14.3584	14.2494	-0.108948	0.241153	-0.451778	0.651429	0.999191	14.3584	16.9536	2.59519	0.795923	3.2606	0.00111176	0.0131384	14.8245	14.2494	-0.575097	0.352897	-1.62965	0.103177	0.944556	14.8245	16.9536	2.12904	0.858104	2.4811	0.0130979	0.0764423	14.2494	16.9536	2.70414	0.794871	3.40198	0.000668998	0.00923217
KPHS_48190	7.44218	6.48198	-0.960199	0.414561	-2.31618	0.0205483	0.561167	7.44218	6.56026	-0.881918	0.464331	-1.89933	0.0575209	0.931947	7.44218	4.52176	-2.92042	1.07146	-2.72566	0.00641739	0.0474675	6.48198	6.56026	0.0782807	0.478709	0.163525	0.870105	0.999952	6.48198	4.52176	-1.96022	1.04576	-1.87445	0.0608679	0.204135	6.56026	4.52176	-2.0385	1.03142	-1.97641	0.0481087	0.175183
KPHS_28130	9.91494	10.0124	0.0974506	0.263937	0.369219	0.711965	0.999262	9.91494	9.88881	-0.0261361	0.263084	-0.0993451	0.920864	0.999191	9.91494	7.4342	-2.48074	0.92735	-2.67508	0.00747106	0.0526695	10.0124	9.88881	-0.123587	0.287251	-0.43024	0.667021	0.999952	10.0124	7.4342	-2.57819	0.907455	-2.84112	0.00449552	0.0354698	9.88881	7.4342	-2.4546	0.905997	-2.70929	0.00674283	0.0496442
KPHS_51360	12.6647	12.6155	-0.0492334	0.279363	-0.176234	0.86011	0.999262	12.6647	12.4968	-0.167953	0.231527	-0.725413	0.468199	0.999191	12.6647	12.6066	-0.0580909	0.733309	-0.0792175	0.93686	0.971164	12.6155	12.4968	-0.11872	0.290188	-0.409112	0.682457	0.999952	12.6155	12.6066	-0.00885754	0.726809	-0.0121869	0.990277	0.995761	12.4968	12.6066	0.109862	0.730391	0.150415	0.880437	0.944016
KPHS_28420	7.53317	7.64828	0.115109	0.364175	0.316082	0.75194	0.999262	7.53317	7.59914	0.065978	0.383068	0.172236	0.863252	0.999191	7.53317	5.32791	-2.20526	1.06588	-2.06895	0.0385509	0.153681	7.64828	7.59914	-0.0491311	0.407279	-0.120633	0.903982	0.999952	7.64828	5.32791	-2.32037	1.00478	-2.30933	0.0209254	0.105175	7.59914	5.32791	-2.27124	0.996251	-2.27978	0.0226205	0.109482
KPHS_40320	0	0	0	0.578376	0	NA	NA	0	0	0	0.588634	0	NA	NA	0	0	0	1.12416	0	NA	NA	0	0	0	0.714774	0	NA	NA	0	0	0	1.05444	0	NA	NA	0	0	0	1.04203	0	NA	NA
KPHS_38650	7.80954	7.94425	0.134714	0.34364	0.39202	0.695043	0.999262	7.80954	7.83783	0.0282941	0.353055	0.0801408	0.936125	0.999191	7.80954	7.50419	-0.305344	0.983179	-0.310568	0.756129	0.872079	7.94425	7.83783	-0.10642	0.385295	-0.276203	0.782392	0.999952	7.94425	7.50419	-0.440058	0.941657	-0.467323	0.640269	0.792749	7.83783	7.50419	-0.333638	0.939472	-0.355134	0.72249	0.850304
KPHS_06980	13.0808	13.0346	-0.0462172	0.280912	-0.164526	0.869317	0.999262	13.0808	12.9344	-0.146429	0.228777	-0.640049	0.522141	0.999191	13.0808	11.8186	-1.26225	0.737975	-1.71042	0.0871888	0.245159	13.0346	12.9344	-0.100211	0.299396	-0.334711	0.737843	0.999952	13.0346	11.8186	-1.21603	0.736396	-1.65132	0.0986725	0.268839	12.9344	11.8186	-1.11582	0.731938	-1.52447	0.127391	0.308977
KPHS_p200760	11.8093	11.4938	-0.315456	0.276368	-1.14143	0.253689	0.999262	11.8093	11.4374	-0.371872	0.251301	-1.47979	0.13893	0.999191	11.8093	9.49058	-2.31872	0.804849	-2.88094	0.0039649	0.0335861	11.4938	11.4374	-0.0564156	0.292901	-0.19261	0.847265	0.999952	11.4938	9.49058	-2.00327	0.824173	-2.43064	0.0150723	0.083526	11.4374	9.49058	-1.94685	0.81688	-2.38328	0.0171593	0.0916838
KPHS_p200090	11.7372	11.4859	-0.251319	0.276037	-0.910452	0.362584	0.999262	11.7372	11.2532	-0.483972	0.254152	-1.90426	0.0568762	0.930418	11.7372	9.82735	-1.90984	0.798565	-2.39159	0.0167758	0.0900569	11.4859	11.2532	-0.232653	0.294286	-0.790567	0.429197	0.999952	11.4859	9.82735	-1.65852	0.815145	-2.03463	0.0418882	0.164047	11.2532	9.82735	-1.42587	0.810258	-1.75977	0.0784475	0.234558
KPHS_27920	7.05245	7.22849	0.176035	0.399102	0.441078	0.659157	0.999262	7.05245	6.96753	-0.0849177	0.462019	-0.183797	0.854173	0.999191	7.05245	5.29318	-1.75927	1.08909	-1.61535	0.106235	0.277262	7.22849	6.96753	-0.260953	0.445828	-0.585321	0.558332	0.999952	7.22849	5.29318	-1.9353	1.01861	-1.89994	0.057441	0.197319	6.96753	5.29318	-1.67435	1.01738	-1.64575	0.0998156	0.268879
KPHS_20860	8.85202	8.96445	0.112428	0.286381	0.392581	0.694629	0.999262	8.85202	8.70589	-0.14613	0.282845	-0.516646	0.605404	0.999191	8.85202	7.38558	-1.46644	0.952222	-1.54002	0.123555	0.302291	8.96445	8.70589	-0.258558	0.316863	-0.815993	0.414504	0.999952	8.96445	7.38558	-1.57887	0.929374	-1.69885	0.089347	0.254783	8.70589	7.38558	-1.32031	0.931543	-1.41734	0.156384	0.353107
KPHS_47210	4.89811	5.16022	0.262109	0.549403	0.477079	0.633306	0.999262	4.89811	5.24556	0.34745	0.600206	0.578885	0.562667	0.999191	4.89811	3.39954	-1.49857	1.13372	-1.32181	0.186231	0.386566	5.16022	5.24556	0.0853412	0.576967	0.147914	0.882411	0.999952	5.16022	3.39954	-1.76068	1.06093	-1.65956	0.0970022	0.266447	5.24556	3.39954	-1.84602	1.04782	-1.76178	0.0781072	0.23393
KPHS_36040	10.7042	10.7205	0.0163065	0.266325	0.061228	0.951178	0.999262	10.7042	10.2195	-0.484725	0.265244	-1.82747	0.0676289	0.968028	10.7042	10.0478	-0.656398	0.820348	-0.800147	0.423626	0.630167	10.7205	10.2195	-0.501032	0.29377	-1.70552	0.0880969	0.920725	10.7205	10.0478	-0.672705	0.829455	-0.811021	0.417354	0.625217	10.2195	10.0478	-0.171673	0.837592	-0.20496	0.837603	0.92259
KPHS_32740	2.03127	2.31395	0.282678	0.606071	0.466411	0.640921	0.999262	2.03127	1.6098	-0.421469	0.602874	-0.699099	0.48449	0.999191	2.03127	0	-2.03127	1.12586	-1.80419	0.0712016	0.216896	2.31395	1.6098	-0.704146	0.731181	-0.963026	0.335535	0.999952	2.31395	0	-2.31395	1.05573	-2.1918	0.028394	0.127323	1.6098	0	-1.6098	1.04318	-1.54316	0.122792	0.303011
KPHS_36590	13.0202	12.9941	-0.0261857	0.280539	-0.0933407	0.925633	0.999262	13.0202	12.8779	-0.142377	0.228952	-0.621865	0.534031	0.999191	13.0202	11.4556	-1.56464	0.746581	-2.09574	0.0361052	0.147352	12.9941	12.8779	-0.116192	0.298047	-0.389843	0.696652	0.999952	12.9941	11.4556	-1.53845	0.746251	-2.06158	0.039248	0.15779	12.8779	11.4556	-1.42226	0.738785	-1.92514	0.0542121	0.186657
KPHS_32030	13.2695	13.1057	-0.163744	0.282205	-0.58023	0.56176	0.999262	13.2695	13.3775	0.108045	0.228586	0.47267	0.636449	0.999191	13.2695	12.4917	-0.777757	0.733346	-1.06056	0.28889	0.500795	13.1057	13.3775	0.271789	0.307784	0.88305	0.377209	0.999952	13.1057	12.4917	-0.614013	0.727952	-0.84348	0.39896	0.609715	13.3775	12.4917	-0.885802	0.731493	-1.21095	0.225914	0.436676
KPHS_48440	16.289	16.3781	0.0891824	0.40417	0.220656	0.825361	0.999262	16.289	16.0657	-0.223275	0.277908	-0.803415	0.421735	0.999191	16.289	18.0096	1.72065	0.819542	2.09953	0.0357703	0.146754	16.3781	16.0657	-0.312458	0.399767	-0.781599	0.43445	0.999952	16.3781	18.0096	1.63147	0.898498	1.81577	0.069405	0.22136	16.0657	18.0096	1.94393	0.828204	2.34716	0.0189171	0.0972545
KPHS_31210	11.1592	11.4703	0.311138	0.272669	1.14108	0.253836	0.999262	11.1592	11.1938	0.0346294	0.261164	0.132597	0.894512	0.999191	11.1592	9.35404	-1.80512	0.82304	-2.19324	0.0282901	0.1271	11.4703	11.1938	-0.276508	0.294743	-0.938134	0.348176	0.999952	11.4703	9.35404	-2.11626	0.827365	-2.55783	0.0105326	0.0659403	11.1938	9.35404	-1.83975	0.826178	-2.22682	0.025959	0.120445
KPHS_t00560	7.21118	6.89699	-0.314193	0.406043	-0.773793	0.439053	0.999262	7.21118	7.56828	0.357098	0.40831	0.874576	0.381805	0.999191	7.21118	8.41799	1.20681	0.975717	1.23684	0.216146	0.418521	6.89699	7.56828	0.671291	0.435662	1.54085	0.123352	0.996893	6.89699	8.41799	1.521	0.955514	1.59181	0.111427	0.29064	7.56828	8.41799	0.849708	0.928788	0.914857	0.360267	0.574676
KPHS_27480	7.64124	7.40793	-0.233317	0.369323	-0.631742	0.527556	0.999262	7.64124	7.44627	-0.194971	0.386467	-0.504497	0.613912	0.999191	7.64124	7.38558	-0.255663	0.996281	-0.256617	0.797474	0.895909	7.40793	7.44627	0.0383457	0.422837	0.0906867	0.927742	0.999952	7.40793	7.38558	-0.0223461	0.961552	-0.0232396	0.981459	0.991324	7.44627	7.38558	-0.0606918	0.953644	-0.0636421	0.949255	0.972998
KPHS_06180	12.5414	12.9893	0.447931	0.279927	1.60017	0.10956	0.999262	12.5414	12.393	-0.148389	0.23308	-0.636645	0.524356	0.999191	12.5414	10.4896	-2.0518	0.774711	-2.64848	0.00808554	0.0557591	12.9893	12.393	-0.596321	0.293966	-2.02854	0.0425056	0.661293	12.9893	10.4896	-2.49974	0.776125	-3.22079	0.00127838	0.0132798	12.393	10.4896	-1.90342	0.769606	-2.47323	0.0133896	0.077747
KPHS_40080	0	0	0	0.578376	0	NA	NA	0	0	0	0.588634	0	NA	NA	0	0	0	1.12416	0	NA	NA	0	0	0	0.714774	0	NA	NA	0	0	0	1.05444	0	NA	NA	0	0	0	1.04203	0	NA	NA
KPHS_18210	13.3469	13.1831	-0.163807	0.283133	-0.578552	0.562891	0.999262	13.3469	13.3184	-0.0284434	0.228577	-0.124437	0.900969	0.999191	13.3469	13.4101	0.0632155	0.734835	0.0860269	0.931445	0.968415	13.1831	13.3184	0.135364	0.307934	0.439587	0.660236	0.999952	13.1831	13.4101	0.227023	0.731607	0.310307	0.756328	0.868595	13.3184	13.4101	0.091659	0.733251	0.125003	0.900521	0.95012
KPHS_36620	11.1663	11.1077	-0.058628	0.270484	-0.216752	0.828402	0.999262	11.1663	11.1384	-0.0278918	0.261579	-0.106628	0.915084	0.999191	11.1663	12.0461	0.879821	0.755112	1.16515	0.243957	0.45375	11.1077	11.1384	0.0307362	0.297269	0.103395	0.917649	0.999952	11.1077	12.0461	0.938449	0.760284	1.23434	0.217076	0.427088	11.1384	12.0461	0.907713	0.744925	1.21853	0.223023	0.432856
KPHS_07850	11.4594	11.1928	-0.266624	0.27281	-0.977322	0.32841	0.999262	11.4594	11.7431	0.283771	0.251814	1.1269	0.259783	0.999191	11.4594	10.336	-1.1234	0.791238	-1.4198	0.155666	0.347439	11.1928	11.7431	0.550394	0.292854	1.87942	0.0601875	0.789301	11.1928	10.336	-0.856776	0.806021	-1.06297	0.287795	0.505096	11.7431	10.336	-1.40717	0.778547	-1.80743	0.070695	0.220208
KPHS_03800	16.8363	16.8486	0.0122915	0.44819	0.0274249	0.978121	0.999262	16.8363	16.5779	-0.258349	0.284406	-0.908382	0.363676	0.999191	16.8363	17.4464	0.610062	0.816777	0.746914	0.455116	0.657886	16.8486	16.5779	-0.270641	0.417312	-0.648533	0.51664	0.999952	16.8486	17.4464	0.59777	0.902086	0.662653	0.507553	0.701371	16.5779	17.4464	0.868411	0.833736	1.04159	0.297602	0.509887
KPHS_09980	8.20127	7.82926	-0.372007	0.335245	-1.10966	0.267147	0.999262	8.20127	8.46325	0.261985	0.310419	0.843971	0.398686	0.999191	8.20127	8.28292	0.0816487	0.935502	0.087278	0.930451	0.968415	7.82926	8.46325	0.633992	0.366303	1.73079	0.0834896	0.897055	7.82926	8.28292	0.453656	0.924443	0.490734	0.623615	0.781115	8.46325	8.28292	-0.180336	0.914406	-0.197217	0.843658	0.924726
KPHS_25240	10.7298	10.6571	-0.0726342	0.266206	-0.27285	0.784969	0.999262	10.7298	10.6079	-0.12189	0.265909	-0.458391	0.646672	0.999191	10.7298	9.62231	-1.10745	0.82998	-1.33431	0.182102	0.382757	10.6571	10.6079	-0.049256	0.296356	-0.166206	0.867995	0.999952	10.6571	9.62231	-1.03482	0.844314	-1.22563	0.220337	0.430137	10.6079	9.62231	-0.985562	0.838129	-1.17591	0.239632	0.450472
KPHS_06450	8.75912	8.39092	-0.368196	0.303313	-1.21392	0.22478	0.999262	8.75912	8.73398	-0.0251449	0.284317	-0.0884398	0.929527	0.999191	8.75912	6.08468	-2.67444	1.01234	-2.64184	0.00824569	0.0566456	8.39092	8.73398	0.343052	0.33432	1.02612	0.304836	0.999952	8.39092	6.08468	-2.30624	0.98021	-2.3528	0.0186325	0.0964051	8.73398	6.08468	-2.64929	0.971732	-2.72636	0.00640367	0.0480201
KPHS_06320	11.903	12.4836	0.580617	0.279002	2.08105	0.0374294	0.724352	11.903	12.0329	0.129849	0.243156	0.534016	0.59333	0.999191	11.903	8.75112	-3.15189	0.822747	-3.83093	0.000127658	0.00255155	12.4836	12.0329	-0.450768	0.288188	-1.56414	0.117784	0.983335	12.4836	8.75112	-3.73251	0.817771	-4.56424	5.01295e-06	0.000139045	12.0329	8.75112	-3.28174	0.821384	-3.99538	6.45913e-05	0.00143649
KPHS_49860	10.4013	10.1798	-0.221412	0.26439	-0.837442	0.402344	0.999262	10.4013	10.5319	0.130667	0.265612	0.491946	0.622758	0.999191	10.4013	10.2839	-0.117391	0.822223	-0.142773	0.88647	0.946659	10.1798	10.5319	0.352078	0.29244	1.20393	0.228615	0.999952	10.1798	10.2839	0.104021	0.838395	0.124071	0.901259	0.948607	10.5319	10.2839	-0.248058	0.815355	-0.304233	0.760951	0.874719
KPHS_34990	12.7979	12.7601	-0.0378224	0.279468	-0.135337	0.892345	0.999262	12.7979	12.7148	-0.0830729	0.229827	-0.361458	0.717757	0.999191	12.7979	11.7393	-1.05854	0.739573	-1.43129	0.152348	0.342879	12.7601	12.7148	-0.0452504	0.293197	-0.154335	0.877346	0.999952	12.7601	11.7393	-1.02072	0.737895	-1.38328	0.166578	0.368441	12.7148	11.7393	-0.975468	0.732876	-1.33101	0.183185	0.388303
KPHS_20280	1.02092	2.99127	1.97035	0.600209	3.28277	0.00102793	0.125688	1.02092	1.01867	-0.0022528	0.597294	-0.00377168	0.996991	0.99964	1.02092	0	-1.02092	1.12497	-0.907508	0.364138	0.575749	2.99127	1.01867	-1.9726	0.723595	-2.72611	0.00640855	0.219728	2.99127	0	-2.99127	1.05645	-2.83144	0.00463385	0.0360328	1.01867	0	-1.01867	1.04276	-0.976898	0.32862	0.543968
KPHS_51130	13.3265	13.3152	-0.0113251	0.283815	-0.0399029	0.968171	0.999262	13.3265	13.1754	-0.151142	0.228502	-0.661447	0.508326	0.999191	13.3265	15.4533	2.12681	0.778318	2.73257	0.00628428	0.0469488	13.3152	13.1754	-0.139817	0.307746	-0.454325	0.649595	0.999952	13.3152	15.4533	2.13813	0.797744	2.68022	0.0073573	0.0508864	13.1754	15.4533	2.27795	0.766955	2.97012	0.00297681	0.0276704
KPHS_07580	12.0587	11.9967	-0.0619937	0.279117	-0.222107	0.824231	0.999262	12.0587	11.9615	-0.0971596	0.242226	-0.401111	0.688338	0.999191	12.0587	12.7168	0.658098	0.734174	0.896379	0.370051	0.582359	11.9967	11.9615	-0.0351658	0.287296	-0.122403	0.90258	0.999952	11.9967	12.7168	0.720092	0.731809	0.983988	0.325121	0.541483	11.9615	12.7168	0.755258	0.730076	1.03449	0.300906	0.514071
KPHS_41130	11.202	11.3299	0.127844	0.272079	0.469877	0.638443	0.999262	11.202	11.0629	-0.139115	0.261834	-0.531309	0.595204	0.999191	11.202	11.4113	0.209234	0.766963	0.272808	0.785001	0.888951	11.3299	11.0629	-0.266958	0.296308	-0.90095	0.367615	0.999952	11.3299	11.4113	0.0813901	0.769261	0.105803	0.915739	0.958862	11.0629	11.4113	0.348349	0.757192	0.460053	0.645478	0.798062
KPHS_17460	0	0	0	0.578376	0	NA	NA	0	0	0	0.588634	0	NA	NA	0	0	0	1.12416	0	NA	NA	0	0	0	0.714774	0	NA	NA	0	0	0	1.05444	0	NA	NA	0	0	0	1.04203	0	NA	NA
KPHS_48990	9.78296	9.8102	0.0272445	0.26437	0.103055	0.91792	0.999262	9.78296	10.0828	0.299861	0.263302	1.13885	0.254766	0.999191	9.78296	9.16291	-0.620046	0.863506	-0.718057	0.472722	0.671094	9.8102	10.0828	0.272616	0.287638	0.947775	0.343244	0.999952	9.8102	9.16291	-0.647291	0.878576	-0.73675	0.461274	0.662958	10.0828	9.16291	-0.919907	0.868898	-1.05871	0.289734	0.503579
KPHS_11140	12.2375	11.9883	-0.249265	0.279226	-0.892699	0.372019	0.999262	12.2375	12.2995	0.0619575	0.236678	0.26178	0.793491	0.999191	12.2375	12.259	0.0215005	0.732185	0.0293648	0.976574	0.990009	11.9883	12.2995	0.311222	0.287439	1.08274	0.278923	0.999952	11.9883	12.259	0.270765	0.733415	0.369184	0.71199	0.840364	12.2995	12.259	-0.040457	0.72729	-0.0556271	0.955639	0.975412
KPHS_53020	15.2804	15.1332	-0.147191	0.325236	-0.452568	0.65086	0.999262	15.2804	15.3746	0.0942175	0.264039	0.356831	0.721218	0.999191	15.2804	14.6943	-0.586089	0.798861	-0.733656	0.463159	0.662764	15.1332	15.3746	0.241409	0.369788	0.652829	0.513866	0.999952	15.1332	14.6943	-0.438898	0.820457	-0.534943	0.592689	0.762285	15.3746	14.6943	-0.680306	0.783309	-0.868503	0.385119	0.595093
KPHS_10810	11.0534	11.0324	-0.0210845	0.269372	-0.0782727	0.937611	0.999262	11.0534	11.2641	0.210648	0.26131	0.806122	0.420172	0.999191	11.0534	11.9048	0.851377	0.760449	1.11957	0.262896	0.474059	11.0324	11.2641	0.231732	0.29682	0.780716	0.434969	0.999952	11.0324	11.9048	0.872462	0.765293	1.14004	0.254271	0.467293	11.2641	11.9048	0.640729	0.742153	0.863338	0.387952	0.59749
KPHS_40620	11.1056	11.2164	0.11084	0.270782	0.409333	0.682296	0.999262	11.1056	10.6818	-0.42376	0.26415	-1.60424	0.10866	0.999191	11.1056	7.53424	-3.57135	0.89268	-4.0007	6.31546e-05	0.00137534	11.2164	10.6818	-0.5346	0.296629	-1.80225	0.0715054	0.840423	11.2164	7.53424	-3.68219	0.869632	-4.23419	2.29377e-05	0.000510032	10.6818	7.53424	-3.14759	0.873352	-3.60403	0.000313318	0.00520456
KPHS_14840	8.72092	8.86655	0.145632	0.291883	0.498939	0.617822	0.999262	8.72092	8.84114	0.120224	0.28268	0.4253	0.670618	0.999191	8.72092	7.3267	-1.39422	0.959299	-1.45337	0.14612	0.334931	8.86655	8.84114	-0.0254078	0.315316	-0.0805789	0.935777	0.999952	8.86655	7.3267	-1.53985	0.932415	-1.65147	0.0986435	0.268839	8.84114	7.3267	-1.51444	0.932186	-1.62461	0.104245	0.275562
KPHS_14510	13.2792	14.0615	0.782283	0.290025	2.6973	0.00699047	0.359367	13.2792	12.9171	-0.362138	0.228753	-1.58309	0.1134	0.999191	13.2792	9.82127	-3.45792	0.793656	-4.35695	1.31888e-05	0.000394125	14.0615	12.9171	-1.14442	0.319082	-3.5866	0.000335016	0.0185917	14.0615	9.82127	-4.2402	0.812455	-5.219	1.79894e-07	7.56256e-06	12.9171	9.82127	-3.09578	0.799883	-3.87029	0.000108704	0.00221609
KPHS_20130	14.8594	14.5424	-0.317039	0.308747	-1.02686	0.304488	0.999262	14.8594	14.6097	-0.249687	0.25103	-0.99465	0.319907	0.999191	14.8594	15.2002	0.340763	0.80105	0.425395	0.670549	0.813827	14.5424	14.6097	0.0673515	0.354606	0.189934	0.849361	0.999952	14.5424	15.2002	0.657801	0.816899	0.805242	0.42068	0.627671	14.6097	15.2002	0.59045	0.778174	0.758763	0.447994	0.653239
KPHS_41680	5.79567	5.89707	0.101402	0.497489	0.203828	0.838488	0.999262	5.79567	6.01379	0.218124	0.574252	0.379841	0.704064	0.999191	5.79567	5.39495	-0.400721	1.12856	-0.355073	0.722535	0.849803	5.89707	6.01379	0.116722	0.512736	0.227646	0.819921	0.999952	5.89707	5.39495	-0.502124	1.05606	-0.475471	0.634452	0.788329	6.01379	5.39495	-0.618846	1.04107	-0.59443	0.552224	0.732218
KPHS_17790	11.7952	12.0708	0.275671	0.278519	0.989774	0.322285	0.999262	11.7952	11.8044	0.00927855	0.246945	0.0375733	0.970028	0.999191	11.7952	12.2844	0.489218	0.737403	0.663434	0.507052	0.698805	12.0708	11.8044	-0.266392	0.28773	-0.925839	0.354529	0.999952	12.0708	12.2844	0.213548	0.731746	0.291833	0.770414	0.877747	11.8044	12.2844	0.47994	0.729556	0.657852	0.510633	0.704185
KPHS_50700	10.9446	10.8394	-0.105223	0.267807	-0.392906	0.694389	0.999262	10.9446	10.7827	-0.161899	0.264999	-0.610944	0.541237	0.999191	10.9446	11.1014	0.156782	0.783484	0.200109	0.841396	0.917401	10.8394	10.7827	-0.0566762	0.2977	-0.19038	0.849011	0.999952	10.8394	11.1014	0.262005	0.792925	0.330428	0.741076	0.860291	10.7827	11.1014	0.318681	0.775669	0.410847	0.681185	0.82237
KPHS_39260	12.9432	13.012	0.06888	0.280349	0.245694	0.805919	0.999262	12.9432	12.9699	0.0267029	0.228905	0.116655	0.907133	0.999191	12.9432	13.2743	0.3311	0.734224	0.450952	0.652024	0.801105	13.012	12.9699	-0.0421771	0.299555	-0.140799	0.888029	0.999952	13.012	13.2743	0.26222	0.729421	0.35949	0.719228	0.846864	12.9699	13.2743	0.304397	0.732665	0.415465	0.677801	0.82064
KPHS_35020	12.623	12.3265	-0.296447	0.279441	-1.06086	0.288754	0.999262	12.623	12.3971	-0.225857	0.232555	-0.971198	0.33145	0.999191	12.623	12.8053	0.182349	0.733632	0.248556	0.803704	0.899461	12.3265	12.3971	0.0705899	0.288077	0.245038	0.806427	0.999952	12.3265	12.8053	0.478796	0.727781	0.657885	0.510612	0.703072	12.3971	12.8053	0.408206	0.730429	0.558858	0.576258	0.752326
KPHS_39370	10.15	9.72474	-0.425292	0.264402	-1.6085	0.107725	0.999262	10.15	10.1469	-0.00313489	0.264234	-0.0118641	0.990534	0.999191	10.15	10.1902	0.0402181	0.831229	0.0483839	0.96141	0.982974	9.72474	10.1469	0.422157	0.288287	1.46437	0.143094	0.999952	9.72474	10.1902	0.46551	0.855898	0.543885	0.58652	0.758852	10.1469	10.1902	0.043353	0.834705	0.0519381	0.958578	0.976356
KPHS_10440	10.7703	11.1423	0.372016	0.268652	1.38475	0.166128	0.999262	10.7703	10.8802	0.109924	0.26533	0.414292	0.67866	0.999191	10.7703	7.72219	-3.0481	0.892342	-3.41584	0.00063586	0.00872523	11.1423	10.8802	-0.262092	0.297529	-0.880895	0.378375	0.999952	11.1423	7.72219	-3.42011	0.865357	-3.95225	7.74182e-05	0.00141696	10.8802	7.72219	-3.15802	0.86135	-3.66636	0.000246024	0.00432712
KPHS_34370	11.0316	11.0874	0.0557681	0.269566	0.206881	0.836103	0.999262	11.0316	10.9671	-0.0645496	0.263749	-0.244739	0.806659	0.999191	11.0316	11.377	0.345325	0.77301	0.446729	0.655071	0.803381	11.0874	10.9671	-0.120318	0.297743	-0.4041	0.686139	0.999952	11.0874	11.377	0.289557	0.777448	0.372446	0.709561	0.838588	10.9671	11.377	0.409875	0.761279	0.538403	0.590299	0.763192
KPHS_01400	10.2799	10.1347	-0.14523	0.264141	-0.549821	0.582442	0.999262	10.2799	10.1817	-0.09819	0.264621	-0.371058	0.710594	0.999191	10.2799	11.6029	1.32298	0.789311	1.67612	0.0937156	0.255627	10.1347	10.1817	0.0470401	0.289416	0.162534	0.870885	0.999952	10.1347	11.6029	1.46821	0.801752	1.83125	0.0670634	0.216738	10.1817	11.6029	1.42117	0.787609	1.80441	0.0711676	0.221401
KPHS_30300	10.8039	10.5712	-0.232678	0.266246	-0.87392	0.382162	0.999262	10.8039	10.5359	-0.26798	0.265681	-1.00865	0.313141	0.999191	10.8039	8.40991	-2.39399	0.862252	-2.77644	0.00549571	0.0424733	10.5712	10.5359	-0.0353019	0.295413	-0.1195	0.904879	0.999952	10.5712	8.40991	-2.16132	0.864155	-2.50108	0.0123817	0.0737011	10.5359	8.40991	-2.12601	0.860959	-2.46936	0.0135357	0.0781538
KPHS_52700	10.0763	10.3941	0.317798	0.264309	1.20237	0.229219	0.999262	10.0763	9.91511	-0.161193	0.263514	-0.611704	0.540733	0.999191	10.0763	9.47517	-0.601131	0.849933	-0.707269	0.479399	0.676466	10.3941	9.91511	-0.478991	0.290042	-1.65145	0.098646	0.932033	10.3941	9.47517	-0.918929	0.855512	-1.07413	0.282765	0.499248	9.91511	9.47517	-0.439938	0.869128	-0.506183	0.612728	0.775747
KPHS_r00200	17.2702	16.1793	-1.09089	0.440261	-2.47783	0.0132184	0.49045	17.2702	17.757	0.486738	0.293503	1.65837	0.0972419	0.999191	17.2702	14.5647	-2.70552	0.796052	-3.39867	0.000677138	0.0090831	16.1793	17.757	1.57763	0.41995	3.75671	0.000172163	0.0113019	16.1793	14.5647	-1.61463	0.841248	-1.91933	0.0549431	0.192605	17.757	14.5647	-3.19226	0.801428	-3.98321	6.79904e-05	0.0014875
KPHS_07320	12.1406	11.9547	-0.185832	0.279103	-0.665818	0.505527	0.999262	12.1406	11.7807	-0.359893	0.243428	-1.47844	0.139291	0.999191	12.1406	12.642	0.501448	0.733293	0.683831	0.494082	0.689733	11.9547	11.7807	-0.174062	0.287999	-0.604382	0.545589	0.999952	11.9547	12.642	0.68728	0.732648	0.938077	0.348205	0.565348	11.7807	12.642	0.861341	0.731937	1.1768	0.239277	0.450118
KPHS_03660	5.04026	5.92092	0.880655	0.521314	1.6893	0.0911623	0.97147	5.04026	4.99011	-0.0501504	0.601408	-0.0833882	0.933543	0.999191	5.04026	4.46048	-0.579782	1.13568	-0.510516	0.60969	0.774586	5.92092	4.99011	-0.930806	0.557838	-1.6686	0.0951974	0.931861	5.92092	4.46048	-1.46044	1.05712	-1.38152	0.167118	0.369156	4.99011	4.46048	-0.529632	1.04975	-0.504534	0.613886	0.776301
KPHS_33970	12.2909	12.1474	-0.143579	0.279454	-0.513782	0.607404	0.999262	12.2909	11.9781	-0.312808	0.239587	-1.30561	0.191684	0.999191	12.2909	11.9216	-0.369324	0.735093	-0.502418	0.615374	0.777578	12.1474	11.9781	-0.16923	0.287183	-0.589274	0.555677	0.999952	12.1474	11.9216	-0.225745	0.735967	-0.306733	0.759047	0.869953	11.9781	11.9216	-0.0565158	0.728417	-0.0775871	0.938156	0.967086
KPHS_p100590	0	0	0	0.578376	0	NA	NA	0	0	0	0.588634	0	NA	NA	0	0	0	1.12416	0	NA	NA	0	0	0	0.714774	0	NA	NA	0	0	0	1.05444	0	NA	NA	0	0	0	1.04203	0	NA	NA
KPHS_50560	9.58645	9.99845	0.412002	0.265037	1.55451	0.120064	0.999262	9.58645	9.68091	0.0944558	0.262561	0.359748	0.719036	0.999191	9.58645	9.40981	-0.17664	0.86263	-0.204769	0.837753	0.916145	9.99845	9.68091	-0.317547	0.287607	-1.1041	0.269551	0.999952	9.99845	9.40981	-0.588642	0.869405	-0.677064	0.498366	0.694623	9.68091	9.40981	-0.271096	0.87874	-0.308505	0.757698	0.872658
KPHS_00860	11.7064	11.895	0.188608	0.277759	0.679034	0.497116	0.999262	11.7064	11.7011	-0.00533262	0.249255	-0.0213942	0.982931	0.999191	11.7064	11.8849	0.1785	0.742983	0.240248	0.810138	0.90226	11.895	11.7011	-0.193941	0.288596	-0.672015	0.501574	0.999952	11.895	11.8849	-0.0101081	0.741297	-0.0136357	0.989121	0.995038	11.7011	11.8849	0.183833	0.732396	0.251002	0.801813	0.899033
KPHS_16220	14.0758	14.8153	0.73945	0.304092	2.43167	0.0150295	0.515141	14.0758	13.4843	-0.591517	0.233021	-2.53847	0.011134	0.429842	14.0758	11.7716	-2.30419	0.748383	-3.0789	0.00207769	0.0207345	14.8153	13.4843	-1.33097	0.338777	-3.92875	8.539e-05	0.00629664	14.8153	11.7716	-3.04364	0.780578	-3.89922	9.65034e-05	0.00168733	13.4843	11.7716	-1.71268	0.733402	-2.33525	0.0195304	0.0994443
KPHS_14090	9.03864	8.79417	-0.244472	0.286265	-0.854007	0.393101	0.999262	9.03864	9.0732	0.0345595	0.271277	0.127395	0.898628	0.999191	9.03864	9.14598	0.107344	0.879505	0.122051	0.902859	0.955059	8.79417	9.0732	0.279032	0.311693	0.895214	0.370673	0.999952	8.79417	9.14598	0.351817	0.895093	0.39305	0.694282	0.82961	9.0732	9.14598	0.0727849	0.896813	0.0811595	0.935315	0.965822
KPHS_19020	14.7708	14.935	0.16416	0.312253	0.525727	0.599078	0.999262	14.7708	14.8452	0.0743626	0.252762	0.2942	0.768605	0.999191	14.7708	14.8991	0.128296	0.791761	0.162039	0.871275	0.938325	14.935	14.8452	-0.0897973	0.36124	-0.248581	0.803685	0.999952	14.935	14.8991	-0.0358638	0.821034	-0.0436813	0.965158	0.983807	14.8452	14.8991	0.0539335	0.776793	0.0694309	0.944647	0.969844
KPHS_13540	9.25822	9.24742	-0.0107992	0.273131	-0.0395384	0.968461	0.999262	9.25822	9.93036	0.672141	0.264612	2.5401	0.0110821	0.429842	9.25822	8.06351	-1.19471	0.911347	-1.31093	0.189882	0.390001	9.24742	9.93036	0.68294	0.292444	2.33529	0.0195283	0.453108	9.24742	8.06351	-1.18391	0.906587	-1.3059	0.191587	0.398041	9.93036	8.06351	-1.86685	0.88911	-2.09969	0.0357563	0.146454
KPHS_42170	15.3237	14.8701	-0.453563	0.321856	-1.40921	0.158773	0.999262	15.3237	14.9122	-0.411515	0.259613	-1.58511	0.112942	0.999191	15.3237	16.4539	1.13025	0.823799	1.372	0.170062	0.366917	14.8701	14.9122	0.0420475	0.361253	0.116393	0.907341	0.999952	14.8701	16.4539	1.58382	0.856207	1.84981	0.0643414	0.211239	14.9122	16.4539	1.54177	0.803714	1.91831	0.0550722	0.188309
KPHS_p100770	0	0	0	0.578376	0	NA	NA	0	0	0	0.588634	0	NA	NA	0	0	0	1.12416	0	NA	NA	0	0	0	0.714774	0	NA	NA	0	0	0	1.05444	0	NA	NA	0	0	0	1.04203	0	NA	NA
KPHS_p201580	13.4329	13.1236	-0.309275	0.283519	-1.09085	0.27534	0.999262	13.4329	12.8428	-0.59008	0.22914	-2.57519	0.0100184	0.410037	13.4329	11.1214	-2.31155	0.756667	-3.05491	0.00225127	0.0220575	13.1236	12.8428	-0.280805	0.299607	-0.937244	0.348633	0.999952	13.1236	11.1214	-2.00228	0.756899	-2.64537	0.0081602	0.0546825	12.8428	11.1214	-1.72147	0.748057	-2.30126	0.0213771	0.10507
KPHS_42570	10.9848	10.973	-0.0117544	0.268663	-0.0437516	0.965102	0.999262	10.9848	11.4289	0.444095	0.259994	1.7081	0.0876179	0.999191	10.9848	15.3803	4.39552	0.801504	5.4841	4.15586e-08	2.62992e-06	10.973	11.4289	0.45585	0.295724	1.54147	0.123202	0.996893	10.973	15.3803	4.40728	0.824126	5.34782	8.90207e-08	4.39468e-06	11.4289	15.3803	3.95143	0.772132	5.11755	3.09525e-07	1.63731e-05
KPHS_12760	0	0	0	0.578376	0	NA	NA	0	0	0	0.588634	0	NA	NA	0	0	0	1.12416	0	NA	NA	0	0	0	0.714774	0	NA	NA	0	0	0	1.05444	0	NA	NA	0	0	0	1.04203	0	NA	NA
KPHS_12940	9.40999	9.45151	0.0415228	0.268733	0.154513	0.877205	0.999262	9.40999	9.48825	0.0782692	0.263361	0.297193	0.766319	0.999191	9.40999	10.9199	1.50987	0.828814	1.82173	0.0684964	0.21187	9.45151	9.48825	0.0367465	0.291277	0.126156	0.899608	0.999952	9.45151	10.9199	1.46835	0.840715	1.74655	0.0807156	0.241563	9.48825	10.9199	1.4316	0.831212	1.72231	0.0850137	0.244154
KPHS_11250	5.16965	4.51401	-0.655641	0.557805	-1.1754	0.239836	0.999262	5.16965	5.86934	0.69969	0.58787	1.19021	0.233963	0.999191	5.16965	3.52456	-1.64509	1.13329	-1.45161	0.146611	0.335506	4.51401	5.86934	1.35533	0.583136	2.32421	0.0201143	0.462714	4.51401	3.52456	-0.989449	1.06165	-0.931992	0.35134	0.568249	5.86934	3.52456	-2.34478	1.0435	-2.24703	0.0246383	0.115777
KPHS_24900	9.95439	9.77139	-0.183002	0.264212	-0.692633	0.48854	0.999262	9.95439	9.43579	-0.518602	0.263376	-1.96906	0.0489461	0.913061	9.95439	11.3991	1.44467	0.803075	1.79893	0.0720298	0.218032	9.77139	9.43579	-0.3356	0.289569	-1.15897	0.24647	0.999952	9.77139	11.3991	1.62768	0.819203	1.9869	0.0469332	0.174263	9.43579	11.3991	1.96328	0.819144	2.39674	0.0165415	0.0891559
KPHS_38130	10.4187	10.3265	-0.0921918	0.264624	-0.348388	0.727549	0.999262	10.4187	10.1547	-0.264015	0.264862	-0.9968	0.318862	0.999191	10.4187	10.809	0.390279	0.807493	0.483322	0.628867	0.784715	10.3265	10.1547	-0.171823	0.290692	-0.591081	0.554466	0.999952	10.3265	10.809	0.482471	0.817455	0.590211	0.555049	0.735976	10.1547	10.809	0.654294	0.810655	0.807117	0.419599	0.628523
KPHS_15230	13.8937	13.9688	0.0751375	0.294407	0.255216	0.798556	0.999262	13.8937	13.7118	-0.18184	0.232583	-0.78183	0.434315	0.999191	13.8937	13.86	-0.0336727	0.745023	-0.0451969	0.96395	0.984632	13.9688	13.7118	-0.256978	0.330643	-0.777206	0.437037	0.999952	13.9688	13.86	-0.10881	0.749258	-0.145224	0.884534	0.94009	13.7118	13.86	0.148168	0.738631	0.200598	0.841013	0.923993
KPHS_19790	12.8408	12.8408	-2.80312e-05	0.279639	-0.00010024	0.99992	0.999993	12.8408	12.5222	-0.318653	0.230761	-1.38088	0.167317	0.999191	12.8408	12.5535	-0.287291	0.733451	-0.391698	0.695281	0.831278	12.8408	12.5222	-0.318625	0.292616	-1.08888	0.276206	0.999952	12.8408	12.5535	-0.287263	0.726959	-0.395158	0.692727	0.828531	12.5222	12.5535	0.0313614	0.730252	0.0429459	0.965745	0.979762
KPHS_19970	12.7182	12.4079	-0.310284	0.279444	-1.11036	0.266843	0.999262	12.7182	12.4589	-0.259262	0.231602	-1.11943	0.262957	0.999191	12.7182	12.4044	-0.313754	0.732873	-0.428115	0.668568	0.812706	12.4079	12.4589	0.0510222	0.288712	0.176723	0.859726	0.999952	12.4079	12.4044	-0.00346985	0.72782	-0.00476745	0.996196	0.998587	12.4589	12.4044	-0.054492	0.728928	-0.0747564	0.940409	0.968074
KPHS_21370	9.05827	8.65182	-0.406453	0.289586	-1.40356	0.160449	0.999262	9.05827	8.99702	-0.0612459	0.272234	-0.224975	0.821999	0.999191	9.05827	7.18235	-1.87592	0.958054	-1.95805	0.0502244	0.178757	8.65182	8.99702	0.345207	0.317874	1.08599	0.277485	0.999952	8.65182	7.18235	-1.46946	0.940338	-1.5627	0.118124	0.300674	8.99702	7.18235	-1.81467	0.935769	-1.93923	0.0524736	0.182673
KPHS_33350	12.3182	12.6275	0.309308	0.279439	1.10689	0.268341	0.999262	12.3182	11.914	-0.404252	0.240037	-1.68412	0.0921578	0.999191	12.3182	11.7038	-0.614399	0.739337	-0.831013	0.405966	0.615231	12.6275	11.914	-0.71356	0.289389	-2.46575	0.0136727	0.357282	12.6275	11.7038	-0.923707	0.738844	-1.25021	0.211224	0.420184	11.914	11.7038	-0.210147	0.732035	-0.287072	0.774057	0.882833
KPHS_26850	11.6373	11.3705	-0.266772	0.274891	-0.970464	0.331815	0.999262	11.6373	11.4202	-0.217005	0.253564	-0.855819	0.392098	0.999191	11.6373	9.32855	-2.30871	0.811688	-2.84433	0.00445052	0.035999	11.3705	11.4202	0.0497671	0.293983	0.169286	0.865572	0.999952	11.3705	9.32855	-2.04193	0.830407	-2.45896	0.0139341	0.0794025	11.4202	9.32855	-2.0917	0.821154	-2.54727	0.010857	0.0678656
KPHS_22570	6.69935	6.71803	0.0186826	0.432918	0.0431551	0.965578	0.999262	6.69935	6.91943	0.220082	0.49001	0.449137	0.653333	0.999191	6.69935	4.89036	-1.80899	1.10646	-1.63494	0.102062	0.269546	6.71803	6.91943	0.201399	0.462645	0.435321	0.66333	0.999952	6.71803	4.89036	-1.82767	1.03852	-1.75989	0.078427	0.237584	6.91943	4.89036	-2.02907	1.02013	-1.98903	0.0466978	0.171789
KPHS_00310	11.2906	11.3547	0.0640627	0.272785	0.234847	0.814327	0.999262	11.2906	11.4072	0.116587	0.257743	0.452338	0.651025	0.999191	11.2906	11.0028	-0.287845	0.776236	-0.370822	0.71077	0.843236	11.3547	11.4072	0.0525243	0.2942	0.178533	0.858304	0.999952	11.3547	11.0028	-0.351908	0.780625	-0.450803	0.652132	0.799344	11.4072	11.0028	-0.404432	0.759311	-0.532631	0.594289	0.764937
KPHS_28960	9.38133	8.92667	-0.454655	0.277735	-1.63701	0.101628	0.999262	9.38133	9.66823	0.286899	0.263274	1.08973	0.27583	0.999191	9.38133	8.40991	-0.971422	0.895508	-1.08477	0.278023	0.490645	8.92667	9.66823	0.741554	0.299889	2.47276	0.0134073	0.354846	8.92667	8.40991	-0.516767	0.902491	-0.572601	0.566915	0.744146	9.66823	8.40991	-1.25832	0.893075	-1.40898	0.158842	0.355767
KPHS_53030	3.49725	4.07807	0.580822	0.593983	0.977843	0.328152	0.999262	3.49725	4.55906	1.06182	0.607019	1.74924	0.0802501	0.999191	3.49725	3.63961	0.142364	1.13206	0.125756	0.899925	0.953274	4.07807	4.55906	0.480998	0.655344	0.733963	0.462971	0.999952	4.07807	3.63961	-0.438458	1.06122	-0.413162	0.679488	0.818743	4.55906	3.63961	-0.919456	1.04911	-0.876414	0.380805	0.591826
KPHS_42560	11.2805	11.6139	0.333373	0.274218	1.21572	0.22409	0.999262	11.2805	11.8593	0.578732	0.252475	2.29224	0.0218918	0.648662	11.2805	15.9172	4.63672	0.800747	5.79049	7.01804e-09	5.63433e-07	11.6139	11.8593	0.245359	0.289299	0.848116	0.396374	0.999952	11.6139	15.9172	4.30335	0.82009	5.24741	1.54253e-07	6.74826e-06	11.8593	15.9172	4.05799	0.773903	5.24354	1.57529e-07	8.92562e-06
KPHS_18770	10.7855	10.6852	-0.100261	0.266503	-0.376209	0.706761	0.999262	10.7855	10.6746	-0.110906	0.265791	-0.41727	0.676481	0.999191	10.7855	9.24243	-1.54308	0.836201	-1.84535	0.064987	0.205869	10.6852	10.6746	-0.0106454	0.296834	-0.0358632	0.971391	0.999952	10.6852	9.24243	-1.44282	0.850726	-1.69599	0.0898883	0.255122	10.6746	9.24243	-1.43218	0.844987	-1.69491	0.0900927	0.253678
KPHS_16910	12.9202	13.098	0.177889	0.280617	0.633921	0.526133	0.999262	12.9202	12.6216	-0.298578	0.229984	-1.29826	0.194199	0.999191	12.9202	13.6707	0.750545	0.736655	1.01886	0.308271	0.52128	13.098	12.6216	-0.476467	0.29699	-1.60432	0.108644	0.960669	13.098	13.6707	0.572656	0.734394	0.779767	0.435528	0.639407	12.6216	13.6707	1.04912	0.733765	1.42978	0.15278	0.348465
KPHS_25450	9.50091	9.22365	-0.277264	0.270741	-1.02409	0.305793	0.999262	9.50091	9.36347	-0.137446	0.263604	-0.521411	0.602081	0.999191	9.50091	8.3895	-1.11141	0.894067	-1.2431	0.213832	0.416125	9.22365	9.36347	0.139817	0.296331	0.471829	0.637049	0.999952	9.22365	8.3895	-0.834149	0.900039	-0.926792	0.354035	0.570377	9.36347	8.3895	-0.973966	0.90105	-1.08092	0.279731	0.494499
KPHS_05360	7.68519	6.89699	-0.788204	0.388883	-2.02684	0.0426789	0.760306	7.68519	7.61433	-0.0708594	0.372715	-0.190117	0.849218	0.999191	7.68519	5.45901	-2.22618	1.05854	-2.10307	0.0354598	0.146469	6.89699	7.61433	0.717344	0.433906	1.65322	0.0982853	0.932033	6.89699	5.45901	-1.43798	1.03033	-1.39565	0.162821	0.364183	7.61433	5.45901	-2.15532	0.99517	-2.16578	0.0303278	0.132058
KPHS_08910	11.0995	10.9311	-0.168446	0.269101	-0.625959	0.531342	0.999262	11.0995	10.9993	-0.100263	0.263095	-0.381089	0.703137	0.999191	11.0995	10.4693	-0.63021	0.7974	-0.790331	0.429334	0.634796	10.9311	10.9993	0.0681833	0.297947	0.228844	0.818991	0.999952	10.9311	10.4693	-0.461764	0.809242	-0.570613	0.568262	0.744743	10.9993	10.4693	-0.529947	0.791041	-0.669937	0.502898	0.698511
KPHS_04940	7.39884	7.62669	0.227846	0.370211	0.615449	0.538258	0.999262	7.39884	7.68077	0.281926	0.387607	0.727349	0.467012	0.999191	7.39884	6.08468	-1.31416	1.06225	-1.23715	0.21603	0.418446	7.62669	7.68077	0.0540794	0.404826	0.133587	0.893729	0.999952	7.62669	6.08468	-1.54201	0.997429	-1.54598	0.122108	0.306974	7.68077	6.08468	-1.59609	0.98674	-1.61754	0.105762	0.27753
KPHS_04410	13.6536	13.9434	0.289793	0.292027	0.992352	0.321026	0.999262	13.6536	13.8084	0.154777	0.231638	0.668184	0.504016	0.999191	13.6536	16.0667	2.41308	0.787571	3.06396	0.00218431	0.0215157	13.9434	13.8084	-0.135017	0.33206	-0.406603	0.684299	0.999952	13.9434	16.0667	2.12329	0.820287	2.58847	0.00964029	0.0619766	13.8084	16.0667	2.25831	0.780201	2.89452	0.0037974	0.0328579
KPHS_36450	8.58446	8.77467	0.190209	0.297668	0.638998	0.522824	0.999262	8.58446	8.8508	0.266333	0.28643	0.929834	0.352457	0.999191	8.58446	8.79521	0.210752	0.903204	0.233338	0.815499	0.904447	8.77467	8.8508	0.0761236	0.317657	0.239641	0.810609	0.999952	8.77467	8.79521	0.0205425	0.898502	0.0228631	0.981759	0.991339	8.8508	8.79521	-0.055581	0.904161	-0.0614725	0.950983	0.974021
KPHS_18510	8.82608	8.92961	0.103531	0.287784	0.359753	0.719032	0.999262	8.82608	8.69164	-0.134442	0.283833	-0.473666	0.635738	0.999191	8.82608	6.41047	-2.41561	1.00096	-2.4133	0.0158089	0.0867714	8.92961	8.69164	-0.237973	0.318172	-0.747939	0.454497	0.999952	8.92961	6.41047	-2.51914	0.96618	-2.60732	0.0091254	0.0597369	8.69164	6.41047	-2.28117	0.965276	-2.36323	0.0181166	0.0943886
KPHS_22390	6.88667	6.82299	-0.0636824	0.421558	-0.151064	0.879925	0.999262	6.88667	6.35857	-0.528109	0.511722	-1.03202	0.302062	0.999191	6.88667	5.60773	-1.27894	1.09467	-1.16834	0.242669	0.452282	6.82299	6.35857	-0.464426	0.4752	-0.977328	0.328407	0.999952	6.82299	5.60773	-1.21526	1.032	-1.17757	0.238967	0.450081	6.35857	5.60773	-0.750834	1.03342	-0.726552	0.4675	0.668283
KPHS_t00790	11.6686	10.9808	-0.687773	0.272722	-2.52188	0.0116729	0.458394	11.6686	11.4586	-0.209984	0.252728	-0.830872	0.406046	0.999191	11.6686	12.461	0.792376	0.74031	1.07033	0.284471	0.496975	10.9808	11.4586	0.477789	0.295488	1.61695	0.10589	0.950556	10.9808	12.461	1.48015	0.760521	1.94623	0.051627	0.184343	11.4586	12.461	1.00236	0.737137	1.3598	0.173892	0.37707
KPHS_09060	10.4793	10.3097	-0.169569	0.264722	-0.640556	0.521811	0.999262	10.4793	10.5409	0.0616329	0.26577	0.231903	0.816613	0.999191	10.4793	10.4199	-0.0594046	0.81663	-0.0727436	0.94201	0.973127	10.3097	10.5409	0.231202	0.293505	0.787728	0.430856	0.999952	10.3097	10.4199	0.110164	0.829699	0.132776	0.89437	0.944574	10.5409	10.4199	-0.121038	0.809449	-0.149531	0.881135	0.944016
KPHS_39460	10.5855	10.6257	0.040227	0.265666	0.151419	0.879645	0.999262	10.5855	10.582	-0.00347614	0.265941	-0.0130711	0.989571	0.999191	10.5855	9.33069	-1.25482	0.839811	-1.49418	0.13513	0.319029	10.6257	10.582	-0.0437032	0.296037	-0.147628	0.882637	0.999952	10.6257	9.33069	-1.29505	0.85118	-1.52148	0.12814	0.316439	10.582	9.33069	-1.25135	0.84655	-1.47817	0.139361	0.32844
KPHS_05090	10.4751	10.3737	-0.10137	0.264826	-0.382782	0.701882	0.999262	10.4751	10.3062	-0.168904	0.26532	-0.636605	0.524382	0.999191	10.4751	9.80442	-0.670677	0.832659	-0.805465	0.420551	0.627449	10.3737	10.3062	-0.0675335	0.292231	-0.231096	0.81724	0.999952	10.3737	9.80442	-0.569307	0.84764	-0.671638	0.501814	0.696635	10.3062	9.80442	-0.501774	0.843538	-0.594844	0.551948	0.732031
KPHS_27100	9.33149	9.26149	-0.0700006	0.271928	-0.257423	0.796852	0.999262	9.33149	9.23671	-0.0947884	0.265589	-0.356899	0.721167	0.999191	9.33149	8.2196	-1.11189	0.903785	-1.23026	0.218599	0.421903	9.26149	9.23671	-0.0247878	0.297702	-0.083264	0.933642	0.999952	9.26149	8.2196	-1.04189	0.902957	-1.15387	0.248555	0.461675	9.23671	8.2196	-1.0171	0.905647	-1.12307	0.261408	0.474863
KPHS_51550	11.5884	11.6496	0.0611459	0.276208	0.221377	0.824799	0.999262	11.5884	11.5883	-0.000110413	0.252135	-0.000437913	0.999651	0.99977	11.5884	13.0763	1.48783	0.743154	2.00205	0.045279	0.168784	11.6496	11.5883	-0.0612564	0.290592	-0.210798	0.833045	0.999952	11.6496	13.0763	1.42669	0.741118	1.92505	0.0542232	0.191202	11.5883	13.0763	1.48795	0.735898	2.02194	0.0431821	0.16316
KPHS_28630	8.48021	8.16497	-0.31524	0.316806	-0.995058	0.319708	0.999262	8.48021	8.25129	-0.228923	0.307967	-0.743337	0.457278	0.999191	8.48021	6.3271	-2.15311	1.01439	-2.12257	0.0337901	0.141268	8.16497	8.25129	0.0863168	0.359994	0.239773	0.810506	0.999952	8.16497	6.3271	-1.83787	0.979119	-1.87707	0.060509	0.203499	8.25129	6.3271	-1.92419	0.972181	-1.97925	0.0477881	0.174725
KPHS_p200950	2.61966	1.57831	-1.04135	0.60434	-1.72312	0.0848674	0.950978	2.61966	1.6098	-1.00986	0.604229	-1.67132	0.0946575	0.999191	2.61966	1.95077	-0.66889	1.12817	-0.5929	0.553248	0.736249	1.57831	1.6098	0.0314855	0.732034	0.043011	0.965693	0.999952	1.57831	1.95077	0.372459	1.0562	0.35264	0.724359	0.849953	1.6098	1.95077	0.340973	1.04459	0.326417	0.744109	0.865269
KPHS_23620	10.2954	10.5234	0.227996	0.264798	0.86102	0.389227	0.999262	10.2954	10.3167	0.0213221	0.26497	0.0804701	0.935863	0.999191	10.2954	9.75583	-0.539524	0.838406	-0.643511	0.519892	0.709592	10.5234	10.3167	-0.206674	0.293439	-0.704316	0.481236	0.999952	10.5234	9.75583	-0.76752	0.844514	-0.90883	0.36344	0.577445	10.3167	9.75583	-0.560846	0.844834	-0.663853	0.506784	0.700552
KPHS_29610	12.807	12.8122	0.00516004	0.27954	0.0184591	0.985273	0.999262	12.807	12.5729	-0.234177	0.230508	-1.01592	0.309669	0.999191	12.807	11.7361	-1.07091	0.739655	-1.44786	0.147657	0.336829	12.8122	12.5729	-0.239337	0.292601	-0.817964	0.413378	0.999952	12.8122	11.7361	-1.07607	0.738025	-1.45805	0.144828	0.340165	12.5729	11.7361	-0.836737	0.732289	-1.14263	0.253191	0.4659
KPHS_20450	5.74119	5.11958	-0.621609	0.52524	-1.18348	0.236621	0.999262	5.74119	5.81779	0.0765966	0.580782	0.131885	0.895075	0.999191	5.74119	4.79429	-0.946902	1.13117	-0.837097	0.402538	0.612569	5.11958	5.81779	0.698206	0.554709	1.25869	0.208143	0.999952	5.11958	4.79429	-0.325293	1.06294	-0.306031	0.759581	0.870195	5.81779	4.79429	-1.0235	1.04516	-0.979277	0.327443	0.543417
KPHS_29940	7.65604	7.70431	0.048266	0.357487	0.135015	0.8926	0.999262	7.65604	7.99695	0.340909	0.354513	0.961625	0.336238	0.999191	7.65604	7.35223	-0.303812	0.997333	-0.304624	0.760652	0.874263	7.70431	7.99695	0.292643	0.388846	0.752593	0.451695	0.999952	7.70431	7.35223	-0.352078	0.953357	-0.369303	0.711902	0.840364	7.99695	7.35223	-0.644721	0.941691	-0.684642	0.49357	0.689793
KPHS_32480	8.22131	8.37375	0.15244	0.317951	0.479445	0.631622	0.999262	8.22131	7.91346	-0.307852	0.331245	-0.929379	0.352693	0.999191	8.22131	6.27467	-1.94664	1.02475	-1.89963	0.0574812	0.193245	8.37375	7.91346	-0.460292	0.365784	-1.25837	0.208258	0.999952	8.37375	6.27467	-2.09908	0.976474	-2.14966	0.0315824	0.136722	7.91346	6.27467	-1.63879	0.978358	-1.67504	0.0939258	0.258705
KPHS_26670	11.599	11.3596	-0.239375	0.274629	-0.871633	0.383409	0.999262	11.599	11.0272	-0.571809	0.257712	-2.21879	0.0265007	0.687459	11.599	8.78588	-2.81311	0.827305	-3.40033	0.000673034	0.00905063	11.3596	11.0272	-0.332434	0.296173	-1.12243	0.261679	0.999952	11.3596	8.78588	-2.57374	0.836655	-3.07622	0.0020964	0.0194496	11.0272	8.78588	-2.2413	0.839973	-2.66831	0.00762348	0.0538446
KPHS_05890	11.7506	11.7487	-0.00195543	0.277417	-0.00704868	0.994376	0.99962	11.7506	11.6664	-0.0841716	0.249149	-0.337836	0.735487	0.999191	11.7506	11.1164	-0.634207	0.76137	-0.832981	0.404856	0.61432	11.7487	11.6664	-0.0822161	0.289437	-0.284055	0.776368	0.999952	11.7487	11.1164	-0.632251	0.76647	-0.824887	0.409436	0.618175	11.6664	11.1164	-0.550035	0.750126	-0.733257	0.463402	0.665224
KPHS_43960	9.95289	9.71454	-0.23835	0.264402	-0.901468	0.367339	0.999262	9.95289	9.9197	-0.0331903	0.263232	-0.126087	0.899663	0.999191	9.95289	9.35825	-0.594643	0.855326	-0.695224	0.486915	0.683485	9.71454	9.9197	0.20516	0.287195	0.714357	0.475006	0.999952	9.71454	9.35825	-0.356293	0.878747	-0.405456	0.685143	0.822018	9.9197	9.35825	-0.561453	0.871629	-0.644142	0.519483	0.71007
KPHS_43210	18.0938	18.4378	0.344017	0.519059	0.662771	0.507477	0.999262	18.0938	18.3883	0.294462	0.296223	0.994056	0.320195	0.999191	18.0938	18.0381	-0.0557017	0.804849	-0.0692077	0.944824	0.973641	18.4378	18.3883	-0.0495549	0.440647	-0.112459	0.910459	0.999952	18.4378	18.0381	-0.399719	0.904853	-0.44175	0.65867	0.804427	18.3883	18.0381	-0.350164	0.837005	-0.418353	0.675689	0.820171
KPHS_48290	12.1343	12.0429	-0.0913642	0.279283	-0.327139	0.743563	0.999262	12.1343	12.1085	-0.025739	0.239809	-0.107331	0.914526	0.999191	12.1343	11.6645	-0.469816	0.740934	-0.634087	0.526024	0.71415	12.0429	12.1085	0.0656252	0.287084	0.228592	0.819186	0.999952	12.0429	11.6645	-0.378452	0.744044	-0.508642	0.611003	0.773966	12.1085	11.6645	-0.444077	0.731609	-0.606987	0.543859	0.72754
KPHS_p300290	0	0	0	0.578376	0	NA	NA	0	0	0	0.588634	0	NA	NA	0	0	0	1.12416	0	NA	NA	0	0	0	0.714774	0	NA	NA	0	0	0	1.05444	0	NA	NA	0	0	0	1.04203	0	NA	NA
KPHS_27810	5.89882	5.84817	-0.0506474	0.495521	-0.10221	0.91859	0.999262	5.89882	5.81779	-0.0810262	0.57702	-0.140422	0.888327	0.999191	5.89882	3.9382	-1.96062	1.12767	-1.73865	0.0820963	0.236361	5.84817	5.81779	-0.0303787	0.521513	-0.0582512	0.953549	0.999952	5.84817	3.9382	-1.90997	1.05722	-1.8066	0.0708248	0.223689	5.81779	3.9382	-1.87959	1.0446	-1.79934	0.0719653	0.222908
[truncated: 4,774 more rows]
